# Supplementary material for: 2-(1H-Benzimidazol-1-yl)-1-(2-fur­yl)ethanone O-ethyl­oxime
Source: Acta Crystallogr Sect E Struct Rep Online. 2009 Jun 20;65(Pt 7):o1621–2. doi: 10.1107/S1600536809022892 (PMC2969343; doi:10.1107/S1600536809022892)
Supplement: Supplementary file 2 [file e-65-o1621-Isup2.hkl]

#
# h,k,l, Fc-squared, Fo-squared, sigma(Fo-squared) and status flag
#
data_I
_shelx_title ' tan59 in P 21/c'
_shelx_refln_list_code          4
_shelx_F_calc_maximum      120.56
_exptl_crystal_F_000       568.00
_reflns_d_resolution_high  0.7367
 
loop_
 _symmetry_equiv_pos_as_xyz
 'x, y, z'
 '-x, y+1/2, -z+1/2'
 '-x, -y, -z'
 'x, -y-1/2, z-1/2'
 
_cell_length_a     8.4448
_cell_length_b    17.6345
_cell_length_c    10.3147
_cell_angle_alpha  90.000
_cell_angle_beta  110.755
_cell_angle_gamma  90.000
 
_shelx_F_squared_multiplier     1.000
 
loop_
 _refln_index_h
 _refln_index_k
 _refln_index_l
 _refln_F_squared_calc
 _refln_F_squared_meas
 _refln_F_squared_sigma
 _refln_observed_status
   1   0   0      292.69      201.05      7.27 o
   2   0   0     5736.31     5450.43     61.14 o
   3   0   0      138.68      139.06      2.37 o
   4   0   0       54.68       63.90      1.63 o
   5   0   0      185.97      184.59      3.36 o
   6   0   0      125.30      109.89      3.55 o
   7   0   0       27.86       28.98      2.06 o
   8   0   0       24.55       31.03      2.86 o
   9   0   0        0.14        2.55      2.43 o
  10   0   0        0.24        3.19      2.48 o
   1   1   0     1563.58     1509.52     17.91 o
   2   1   0     3737.42     3822.14     33.35 o
   3   1   0      136.79      106.92      1.33 o
   4   1   0       67.21       77.39      1.36 o
   5   1   0       23.86       18.73      1.02 o
   6   1   0       44.23       42.55      1.20 o
   7   1   0      138.54      129.95      3.08 o
   8   1   0        2.12        2.01      1.32 o
   9   1   0       23.01       22.88      2.06 o
  10   1   0       33.63       45.78      2.95 o
   0   2   0     6567.86     6376.20     88.72 o
   1   2   0     1184.26     1100.54      8.64 o
   2   2   0     3883.89     3961.38     32.88 o
   3   2   0      492.56      538.59      5.76 o
   4   2   0     1177.35     1259.05     13.97 o
   5   2   0       55.14       64.06      1.28 o
   6   2   0      125.63      141.05      2.26 o
   7   2   0       64.60       64.81      2.24 o
   8   2   0       23.34       29.96      2.05 o
   9   2   0        5.79        7.75      1.73 o
  10   2   0        0.35        0.59      1.69 o
   1   3   0     2607.22     2644.88     20.35 o
   2   3   0     4377.44     4423.85     35.20 o
   3   3   0      202.70      207.13      2.30 o
   4   3   0      187.78      190.68      2.96 o
   5   3   0       22.71       24.81      0.96 o
   6   3   0        1.03       -0.47      0.57 o
   7   3   0       70.50       66.60      2.26 o
   8   3   0        9.96        7.47      1.53 o
   9   3   0        2.20        1.97      1.51 o
  10   3   0        3.15        4.82      1.77 o
   0   4   0      893.35      998.48     10.58 o
   1   4   0     2399.82     2402.20     20.07 o
   2   4   0     1326.44     1381.61     11.25 o
   3   4   0     1585.95     1590.97     14.23 o
   4   4   0       27.34       40.37      0.98 o
   5   4   0      112.42      125.29      2.01 o
   6   4   0       58.22       60.83      1.48 o
   7   4   0      109.39       93.48      3.32 o
   8   4   0        3.36        2.95      1.41 o
   9   4   0        1.50        1.12      1.49 o
  10   4   0        0.34       -0.20      1.78 o
   1   5   0      532.41      604.71      5.32 o
   2   5   0      702.18      700.91      5.92 o
   3   5   0      331.86      358.00      3.82 o
   4   5   0       31.66       38.74      1.12 o
   5   5   0       35.58       44.78      1.68 o
   6   5   0      183.10      183.64      2.83 o
   7   5   0       84.21       79.84      2.85 o
   8   5   0        0.60        1.18      1.26 o
   9   5   0        0.38       -1.01      1.40 o
  10   5   0       10.41       12.79      2.07 o
   0   6   0       16.08       27.95      1.06 o
   1   6   0      157.97      153.22      1.82 o
   2   6   0      200.53      220.12      3.04 o
   3   6   0      564.45      486.50      5.32 o
   4   6   0       11.03        9.99      0.77 o
   5   6   0       96.51       97.42      1.81 o
   6   6   0        9.49        8.50      1.11 o
   7   6   0      151.30      139.22      3.57 o
   8   6   0       33.87       39.32      2.23 o
   9   6   0        2.25        0.09      1.81 o
  10   6   0        2.87        2.68      1.80 o
   1   7   0       38.79       38.12      0.92 o
   2   7   0      112.33       99.89      1.52 o
   3   7   0     1592.06     1577.23     15.86 o
   4   7   0       93.58      108.98      1.79 o
   5   7   0      142.49      136.92      2.22 o
   6   7   0      117.27      107.20      2.74 o
   7   7   0       65.38       65.54      2.35 o
   8   7   0       22.22       24.18      1.95 o
   9   7   0        0.00       -1.46      1.46 o
  10   7   0        0.67       -0.53      1.79 o
   0   8   0       94.89       97.04      2.56 o
   1   8   0        0.54        0.30      0.31 o
   2   8   0      182.17      172.69      2.28 o
   3   8   0      628.12      635.99      6.86 o
   4   8   0       17.10       17.08      1.11 o
   5   8   0        2.70        0.75      0.62 o
   6   8   0      161.67      146.43      3.30 o
   7   8   0        6.21       10.85      1.55 o
   8   8   0        0.34       -1.21      1.21 o
   9   8   0        0.42        1.13      1.47 o
  10   8   0        0.23        0.08      1.87 o
   1   9   0       57.50       66.31      2.20 o
   2   9   0      287.25      296.92      3.55 o
   3   9   0        2.94        2.61      0.68 o
   4   9   0      212.93      205.63      2.83 o
   5   9   0       93.51       96.61      2.11 o
   6   9   0        0.63        0.82      1.06 o
   7   9   0        1.53        1.85      1.13 o
   8   9   0        7.92        8.41      1.59 o
   9   9   0        3.17        3.23      1.74 o
   0  10   0       15.19       10.99      0.80 o
   1  10   0      261.42      280.91      3.45 o
   2  10   0       70.15       64.12      1.33 o
   3  10   0      113.51      112.31      1.86 o
   4  10   0       13.84       10.29      0.95 o
   5  10   0      432.98      425.28      6.16 o
   6  10   0       46.67       49.51      2.04 o
   7  10   0        8.58       16.03      1.79 o
   8  10   0        0.13       -0.71      1.40 o
   9  10   0        1.08        0.97      1.71 o
   1  11   0      162.11      159.76      2.37 o
   2  11   0      456.49      494.62      5.98 o
   3  11   0      159.61      150.18      2.31 o
   4  11   0      104.36       87.66      1.74 o
   5  11   0      420.46      439.48      7.90 o
   6  11   0       15.67       17.83      1.46 o
   7  11   0        0.10        0.11      1.46 o
   8  11   0        0.01       -1.62      1.73 o
   9  11   0        0.47        0.04      1.95 o
   0  12   0       35.25       33.00      1.73 o
   1  12   0       55.09       59.63      1.38 o
   2  12   0       65.14       65.98      1.48 o
   3  12   0       11.11       13.66      0.82 o
   4  12   0       22.42       21.24      1.30 o
   5  12   0       13.34       13.11      1.46 o
   6  12   0        9.36       10.44      1.55 o
   7  12   0        3.15        2.38      1.49 o
   8  12   0        1.26        1.96      1.76 o
   9  12   0        0.07       -2.01      2.13 o
   1  13   0        1.87        2.84      0.64 o
   2  13   0       74.87       75.38      1.99 o
   3  13   0        9.55        9.43      1.32 o
   4  13   0      126.12      118.62      2.89 o
   5  13   0       61.19       65.32      3.83 o
   6  13   0       41.34       43.89      2.20 o
   7  13   0       34.51       42.50      2.31 o
   8  13   0        0.55        2.13      1.60 o
   9  13   0        4.67       13.18      4.76 o
   0  14   0       75.90       96.41      3.79 o
   1  14   0       43.70       46.95      1.63 o
   2  14   0       98.27      105.11      2.58 o
   3  14   0        5.19        4.51      1.07 o
   4  14   0       16.00       20.38      1.43 o
   5  14   0       17.76       11.97      1.47 o
   6  14   0       67.14       72.98      3.80 o
   7  14   0        6.63        6.09      2.84 o
   8  14   0        5.58        6.12      2.26 o
   1  15   0        0.27        0.96      1.11 o
   2  15   0       82.67       80.67      3.53 o
   3  15   0       19.81       18.12      1.40 o
   4  15   0        9.30        9.54      1.25 o
   5  15   0       29.00       32.82      1.92 o
   6  15   0        2.20        2.77      1.36 o
   7  15   0       11.79       10.51      1.71 o
   8  15   0        0.27        3.20      1.80 o
   0  16   0       31.15       31.87      2.69 o
   1  16   0        0.02        0.19      1.02 o
   2  16   0        0.49       -0.66      1.00 o
   3  16   0        1.80        0.63      1.07 o
   4  16   0        5.99        4.01      1.18 o
   5  16   0        7.81        9.20      1.52 o
   6  16   0       29.62       33.70      2.15 o
   7  16   0        2.08       -0.42      1.43 o
   1  17   0        0.75        1.63      1.25 o
   2  17   0       26.46       24.50      1.87 o
   3  17   0       58.31       56.71      2.24 o
   4  17   0        5.26        3.92      1.29 o
   5  17   0        2.69        3.55      1.37 o
   6  17   0        5.79        4.39      1.50 o
   7  17   0        0.61        2.43      1.60 o
   0  18   0        0.52       -1.37      1.73 o
   1  18   0       16.34       16.33      1.72 o
   2  18   0        0.86       -0.32      1.32 o
   3  18   0       12.85       10.99      1.61 o
   4  18   0        1.94       -0.38      1.30 o
   5  18   0        2.51        2.18      2.26 o
   6  18   0        0.30        0.11      1.57 o
   7  18   0        7.03        6.06      1.92 o
   1  19   0       13.81       13.06      2.25 o
   2  19   0       15.90       16.94      1.84 o
   3  19   0        3.28        3.96      1.53 o
   4  19   0        0.12        1.43      1.57 o
   5  19   0        0.61       -0.16      2.03 o
   6  19   0        1.37        0.33      1.69 o
   0  20   0        0.23       -0.31      2.10 o
   1  20   0       35.58       38.76      2.51 o
   2  20   0        6.69        5.19      1.68 o
   3  20   0        0.04       -1.46      1.46 o
   4  20   0        5.22        5.75      1.87 o
   5  20   0        0.02       -1.42      1.62 o
   1  21   0       17.29       21.25      2.19 o
   2  21   0        0.00       -1.54      1.54 o
   3  21   0        0.09       -0.46      1.57 o
   4  21   0        0.00        0.31      1.73 o
   5  21   0        5.36        3.30      2.02 o
   0  22   0       38.48       43.92      3.94 o
   1  22   0       10.40       11.57      2.22 o
   2  22   0        1.74        4.44      2.00 o
   3  22   0        3.71        0.01      1.92 o
   4  22   0        2.24        2.96      1.96 o
   1  23   0        7.01       12.68      2.18 o
   2  23   0        0.13       -1.73      1.73 o
 -10   1   1        5.31        8.14      1.77 o
  -9   1   1        1.53        2.43      1.48 o
  -8   1   1       49.41       41.32      2.17 o
  -7   1   1        1.35        1.76      0.93 o
  -6   1   1        0.74        1.55      0.50 o
  -5   1   1      144.63      169.20      2.28 o
  -4   1   1      417.66      454.29      4.70 o
  -3   1   1     2612.03     2563.71     21.44 o
  -2   1   1     1489.51     1414.35     12.55 o
  -1   1   1    11388.69    10235.42    167.13 o
   0   1   1      169.88      145.69      1.70 o
   1   1   1     9512.11     9414.31     68.89 o
   2   1   1       19.88       30.87      0.59 o
   3   1   1        0.65        0.66      0.39 o
   4   1   1      103.19      111.83      1.68 o
   5   1   1       87.92       96.35      1.70 o
   6   1   1       69.64       68.34      1.83 o
   7   1   1        0.03       -0.22      0.94 o
   8   1   1        0.54        1.73      1.49 o
   9   1   1        0.37        3.44      1.58 o
  10   1   1        3.06        5.18      1.93 o
 -10   2   1        0.27        0.49      1.57 o
  -9   2   1       80.12       85.15      3.73 o
  -8   2   1      123.33      120.20      3.88 o
  -7   2   1       90.32       79.13      2.27 o
  -6   2   1       10.73       18.04      0.82 o
  -5   2   1       64.36       78.03      1.41 o
  -4   2   1      420.11      420.82      4.42 o
  -3   2   1       50.24       44.57      1.15 o
  -2   2   1     1852.03     1832.68     19.51 o
  -1   2   1      888.76      867.71      9.98 o
   0   2   1      904.81      808.99      6.76 o
   1   2   1       74.41       49.43      0.76 o
   2   2   1      746.34      705.53      5.72 o
   3   2   1       33.68       36.53      0.88 o
   4   2   1        8.83        6.37      0.65 o
   5   2   1       56.15       64.67      1.48 o
   6   2   1        2.15        1.14      0.79 o
   7   2   1        1.23       -0.30      1.13 o
   8   2   1      180.62      179.80      6.07 o
   9   2   1       50.26       51.46      2.79 o
  10   2   1        4.67        5.22      1.88 o
 -10   3   1        0.20       -0.93      1.49 o
  -9   3   1        3.11        3.12      1.45 o
  -8   3   1        3.65        1.55      1.23 o
  -7   3   1       31.29       33.17      1.80 o
  -6   3   1       66.44       68.36      1.44 o
  -5   3   1        4.84        4.38      0.48 o
  -4   3   1      217.22      218.29      2.44 o
  -3   3   1        1.95        0.11      0.24 o
  -2   3   1     4176.79     4059.36     40.09 o
  -1   3   1     1470.88     1528.02     15.28 o
   0   3   1       31.72       25.85      0.42 o
   1   3   1     7367.18     7220.03     52.71 o
   2   3   1     3889.00     3727.82     28.51 o
   3   3   1     1383.07     1267.64     11.54 o
   4   3   1       36.95       40.79      1.06 o
   5   3   1       76.87       82.85      1.57 o
   6   3   1       42.54       36.94      1.41 o
   7   3   1       18.22       22.24      1.54 o
   8   3   1        7.10        7.07      1.63 o
   9   3   1        7.67       12.10      1.92 o
  10   3   1        2.84       -0.39      1.73 o
 -10   4   1        0.40       -1.36      1.52 o
  -9   4   1        0.26        0.21      1.32 o
  -8   4   1        5.55        3.04      1.31 o
  -7   4   1        0.05       -0.07      0.85 o
  -6   4   1       20.67       20.62      1.09 o
  -5   4   1        1.80        5.77      0.75 o
  -4   4   1      662.14      693.66      6.91 o
  -3   4   1       10.04       10.94      0.91 o
  -2   4   1     3035.48     2935.57     28.98 o
  -1   4   1    14534.99    14058.21    123.30 o
   0   4   1    13085.59    12566.72     92.00 o
   1   4   1     6014.81     5815.22     44.08 o
   2   4   1      777.59      882.59      7.40 o
   3   4   1       70.64       67.61      1.26 o
   4   4   1       98.17      100.16      1.67 o
   5   4   1       66.05       66.04      1.75 o
   6   4   1        0.03        1.05      0.80 o
   7   4   1        2.08        1.28      1.09 o
   8   4   1        2.34        2.19      1.47 o
   9   4   1        0.03        0.76      1.49 o
  10   4   1        0.78        0.97      1.83 o
 -10   5   1        0.59       -0.66      1.51 o
  -9   5   1       12.41       10.97      1.63 o
  -8   5   1        1.12        1.20      1.26 o
  -7   5   1       40.80       40.10      1.60 o
  -6   5   1      319.72      306.20      3.89 o
  -5   5   1        0.78        0.07      0.42 o
  -4   5   1        5.28        6.18      0.52 o
  -3   5   1      156.38      158.67      2.13 o
  -2   5   1       16.21       13.13      0.52 o
  -1   5   1      183.00      190.84      1.79 o
   0   5   1     2137.90     2135.09     16.37 o
   1   5   1      421.68      433.53      3.81 o
   2   5   1     3521.50     3575.48     38.37 o
   3   5   1        2.92        0.63      0.55 o
   4   5   1       15.01       14.73      1.50 o
   5   5   1        0.11        0.32      0.53 o
   6   5   1       82.41       81.20      2.39 o
   7   5   1        5.19        3.89      1.20 o
   8   5   1       60.33       59.74      2.74 o
   9   5   1        0.79       -0.19      1.52 o
  10   5   1       10.21       11.41      2.58 o
 -10   6   1        0.99        2.17      1.70 o
  -9   6   1        0.03       -1.29      1.29 o
  -8   6   1       38.96       40.34      2.14 o
  -7   6   1        3.65        1.99      1.06 o
  -6   6   1      175.15      184.53      2.99 o
  -5   6   1      102.17      100.48      1.88 o
  -4   6   1      510.63      559.23      6.10 o
  -3   6   1      364.07      377.18      4.92 o
  -2   6   1      196.81      193.59      3.11 o
  -1   6   1     1016.30     1023.51      8.78 o
   0   6   1      502.93      478.71      4.31 o
   1   6   1      262.97      279.16      3.04 o
   2   6   1      991.07      945.21     10.03 o
   3   6   1     1228.89     1214.41     13.32 o
   4   6   1      189.17      210.98      3.17 o
   5   6   1      507.90      507.26      5.99 o
   6   6   1        2.44        1.71      1.10 o
   7   6   1        4.00        4.95      1.23 o
   8   6   1       21.15       20.17      1.91 o
   9   6   1        6.38        9.36      1.81 o
  10   6   1        1.67       -1.32      2.19 o
 -10   7   1        2.26        2.63      1.66 o
  -9   7   1        0.00       -1.17      1.17 o
  -8   7   1       14.70       13.73      1.58 o
  -7   7   1        1.54       -0.26      0.98 o
  -6   7   1        2.84       -0.24      0.78 o
  -5   7   1        0.59        0.69      0.61 o
  -4   7   1      257.54      242.73      3.24 o
  -3   7   1       57.22       63.04      1.41 o
  -2   7   1      417.47      449.94      4.28 o
  -1   7   1        0.93        0.47      0.30 o
   0   7   1       86.69       81.18      1.15 o
   1   7   1        7.08        6.14      0.68 o
   2   7   1      142.68      121.87      1.91 o
   3   7   1      719.38      697.35      8.06 o
   4   7   1      701.45      695.75      7.66 o
   5   7   1      162.81      153.58      2.55 o
   6   7   1       18.04       13.69      1.41 o
   7   7   1        0.34       -1.06      1.06 o
   8   7   1        1.27        2.58      1.42 o
   9   7   1        0.80        1.97      2.07 o
 -10   8   1        2.06        2.71      1.87 o
  -9   8   1        0.25        0.48      1.68 o
  -8   8   1       30.41       32.01      3.04 o
  -7   8   1       43.90       44.70      1.91 o
  -6   8   1       16.93       15.48      1.25 o
  -5   8   1        9.94        9.32      1.07 o
  -4   8   1       33.04       44.28      1.96 o
  -3   8   1      297.46      295.12      3.74 o
  -2   8   1       84.56       84.49      1.23 o
  -1   8   1      175.18      154.75      1.91 o
   0   8   1      493.02      463.40      4.29 o
   1   8   1        4.36        3.19      0.43 o
   2   8   1       55.61       59.24      2.12 o
   3   8   1     1331.33     1304.15     13.41 o
   4   8   1       38.98       43.89      1.48 o
   5   8   1       82.61       80.80      2.12 o
   6   8   1      319.69      300.85      5.39 o
   7   8   1        1.86        1.36      1.21 o
   8   8   1       20.63       19.57      1.92 o
   9   8   1        4.58        5.39      1.93 o
 -10   9   1        1.13        3.88      2.18 o
  -9   9   1        0.73        1.57      1.42 o
  -8   9   1       11.26       14.37      1.64 o
  -7   9   1       68.65       64.64      2.26 o
  -6   9   1      170.31      174.54      3.89 o
  -5   9   1        5.53        4.48      0.92 o
  -4   9   1      231.65      226.65      3.19 o
  -3   9   1       57.84       54.26      1.24 o
  -2   9   1      709.64      738.13      7.27 o
  -1   9   1        4.90        3.19      0.39 o
   0   9   1        1.28        0.26      0.36 o
   1   9   1       91.36       78.36      1.30 o
   2   9   1      290.58      322.08      3.95 o
   3   9   1      141.94      137.72      2.21 o
   4   9   1      199.45      174.77      2.68 o
   5   9   1      265.75      255.49      4.30 o
   6   9   1        1.23        1.51      1.37 o
   7   9   1        0.28       -0.03      1.16 o
   8   9   1        0.90       -0.36      1.53 o
   9   9   1        4.63        5.71      1.97 o
  -9  10   1        0.03        0.18      1.62 o
  -8  10   1        1.20        3.23      1.60 o
  -7  10   1       58.72       56.58      2.60 o
  -6  10   1       42.87       46.24      2.58 o
  -5  10   1      109.40      101.52      2.13 o
  -4  10   1        0.01       -0.57      0.57 o
  -3  10   1        3.09        5.15      0.62 o
  -2  10   1       20.33       17.69      0.71 o
  -1  10   1       69.29       68.03      1.51 o
   0  10   1      442.19      442.73      4.48 o
   1  10   1      374.40      409.17      4.24 o
   2  10   1      281.61      272.04      6.13 o
   3  10   1       47.86       46.38      1.29 o
   4  10   1      539.26      499.71      5.91 o
   5  10   1       26.45       30.53      1.54 o
   6  10   1       43.18       44.28      2.01 o
   7  10   1        2.09        0.52      1.71 o
   8  10   1        0.33        0.35      1.57 o
   9  10   1        0.08        0.27      1.83 o
  -9  11   1        7.33        8.79      1.84 o
  -8  11   1       22.74       22.08      2.19 o
  -7  11   1       15.60       20.60      1.54 o
  -6  11   1        0.11       -0.37      0.99 o
  -5  11   1        5.42        4.27      1.15 o
  -4  11   1       69.14       73.46      1.68 o
  -3  11   1      101.67      119.34      2.11 o
  -2  11   1       59.20       57.79      1.25 o
  -1  11   1        1.16        0.15      0.41 o
   0  11   1      119.71      118.72      1.74 o
   1  11   1       24.01       19.96      0.92 o
   2  11   1      216.34      208.22      3.36 o
   3  11   1        2.25        1.73      0.67 o
   4  11   1      322.69      330.72      6.40 o
   5  11   1       51.06       45.60      1.83 o
   6  11   1        9.80        9.90      1.45 o
   7  11   1        6.22        2.15      1.46 o
   8  11   1        0.77        0.31      1.63 o
   9  11   1        1.33        2.13      1.86 o
  -9  12   1        2.16        1.39      2.28 o
  -8  12   1       13.87       16.82      1.83 o
  -7  12   1        4.45        1.67      1.22 o
  -6  12   1      252.97      252.20      4.69 o
  -5  12   1       51.39       52.97      1.80 o
  -4  12   1       93.45      100.76      2.37 o
  -3  12   1      405.95      381.70      4.97 o
  -2  12   1        2.86        4.37      0.58 o
  -1  12   1      114.20      113.17      2.09 o
   0  12   1      119.28      116.22      1.85 o
   1  12   1        0.00        0.21      0.52 o
   2  12   1      234.49      243.88      3.73 o
   3  12   1      151.09      154.38      2.52 o
   4  12   1      117.63      111.49      2.88 o
   5  12   1       13.52       13.46      1.38 o
   6  12   1        0.00        0.51      1.30 o
   7  12   1        0.17        0.00      1.34 o
   8  12   1        7.02        7.74      1.94 o
  -9  13   1        1.50        0.87      1.68 o
  -8  13   1        0.05       -0.77      2.07 o
  -7  13   1        1.35       -0.01      1.18 o
  -6  13   1        6.09       10.47      1.34 o
  -5  13   1        1.40        0.53      0.99 o
  -4  13   1      213.92      193.35      4.54 o
  -3  13   1       76.52       78.24      2.17 o
  -2  13   1      115.63      113.25      2.66 o
  -1  13   1        0.24        1.15      0.50 o
   0  13   1      181.12      190.73      2.98 o
   1  13   1        2.87        3.16      0.64 o
   2  13   1        0.10       -0.35      0.47 o
   3  13   1       71.04       62.65      2.58 o
   4  13   1       16.85       20.06      1.45 o
   5  13   1        0.53       -0.75      1.13 o
   6  13   1        1.66        1.18      1.48 o
   7  13   1       27.80       30.74      2.44 o
   8  13   1        0.31       -1.82      1.82 o
  -8  14   1        0.69        0.36      1.50 o
  -7  14   1        1.84        2.33      1.25 o
  -6  14   1        0.04       -1.23      1.23 o
  -5  14   1        5.71        5.04      1.11 o
  -4  14   1        7.88       13.20      1.24 o
  -3  14   1       33.10       38.62      1.83 o
  -2  14   1       63.65       63.24      2.02 o
  -1  14   1        4.90        2.85      0.71 o
   0  14   1       33.03       33.54      1.19 o
   1  14   1        6.31        5.02      0.85 o
   2  14   1        4.19        5.35      1.06 o
   3  14   1       15.25       17.48      1.36 o
   4  14   1        0.05       -0.99      0.99 o
   5  14   1        2.34       -0.47      1.18 o
   6  14   1       75.09       80.39      3.40 o
   7  14   1        0.01        0.61      2.04 o
   8  14   1        0.08       -0.64      2.01 o
  -8  15   1        0.99        1.51      1.71 o
  -7  15   1        0.74       -1.15      1.31 o
  -6  15   1        2.00        2.16      1.23 o
  -5  15   1        0.04        0.01      1.05 o
  -4  15   1        0.75        1.20      1.00 o
  -3  15   1        0.42       -0.08      1.00 o
  -2  15   1      165.57      176.34      3.63 o
  -1  15   1       17.43       17.32      1.30 o
   0  15   1        3.07        4.65      0.89 o
   1  15   1        0.29        0.25      0.81 o
   2  15   1        1.58        0.76      0.95 o
   3  15   1       17.86       17.78      1.47 o
   4  15   1        2.94       -0.11      1.07 o
   5  15   1       39.28       39.94      2.23 o
   6  15   1        0.08        0.14      1.44 o
   7  15   1       22.83       30.73      2.41 o
   8  15   1        0.47       -2.02      4.12 o
  -8  16   1        1.31        1.88      1.60 o
  -7  16   1        0.00       -1.90      2.57 o
  -6  16   1        8.28        8.72      1.45 o
  -5  16   1       14.46       16.94      1.56 o
  -4  16   1       69.65       66.62      2.45 o
  -3  16   1       74.28       80.27      2.49 o
  -2  16   1       91.70       97.76      3.32 o
  -1  16   1       22.30       20.73      1.45 o
   0  16   1       28.41       29.70      1.85 o
   1  16   1       73.96       72.71      2.88 o
   2  16   1        1.02        1.58      1.27 o
   3  16   1       19.82       16.88      1.50 o
   4  16   1        4.56        4.51      1.24 o
   5  16   1       23.31       26.83      2.17 o
   6  16   1        8.56       11.66      1.90 o
   7  16   1        0.01        3.17      1.66 o
  -7  17   1        0.25       -2.05      2.31 o
  -6  17   1        0.00       -1.17      1.17 o
  -5  17   1       28.41       27.13      1.85 o
  -4  17   1        2.31        1.26      1.42 o
  -3  17   1        3.56        2.35      1.18 o
  -2  17   1        9.08        7.87      1.31 o
  -1  17   1        3.07        2.93      1.43 o
   0  17   1        0.83        1.51      1.25 o
   1  17   1        1.68        0.32      1.22 o
   2  17   1       21.74       25.26      1.92 o
   3  17   1       26.21       27.58      2.00 o
   4  17   1        0.83       -1.25      1.25 o
   5  17   1        6.71        4.85      1.73 o
   6  17   1        7.75        6.87      1.90 o
   7  17   1        4.13        2.67      3.44 o
  -7  18   1        0.00        0.26      1.54 o
  -6  18   1        6.37        7.20      1.76 o
  -5  18   1        2.28        1.24      2.83 o
  -4  18   1        0.06        1.04      1.27 o
  -3  18   1        2.32        4.36      1.45 o
  -2  18   1       21.15       21.90      1.94 o
  -1  18   1       13.69       17.43      3.15 o
   0  18   1        3.90        3.17      1.43 o
   1  18   1       19.87       18.85      1.80 o
   2  18   1        0.81       -0.32      1.33 o
   3  18   1        5.45        2.18      1.46 o
   4  18   1        4.15        2.83      1.54 o
   5  18   1        0.09        0.82      1.59 o
   6  18   1        0.01       -0.75      2.29 o
  -6  19   1        1.78       -0.09      1.56 o
  -5  19   1        1.93        1.31      1.57 o
  -4  19   1        5.40        1.61      1.58 o
  -3  19   1        3.72        3.93      1.51 o
  -2  19   1       19.34       22.01      3.58 o
  -1  19   1       22.66       29.38      2.36 o
   0  19   1        5.14        4.99      1.54 o
   1  19   1        0.28       -0.87      1.36 o
   2  19   1       19.22       22.42      2.03 o
   3  19   1       32.57       35.94      2.35 o
   4  19   1        0.18       -1.59      2.46 o
   5  19   1        5.51       12.05      2.40 o
   6  19   1        0.59        1.36      1.90 o
  -6  20   1        0.02       -1.53      1.53 o
  -5  20   1        1.04        0.94      1.67 o
  -4  20   1        3.42        1.18      1.60 o
  -3  20   1        2.23        1.64      1.49 o
  -2  20   1        9.98       11.10      1.84 o
  -1  20   1        7.56       10.01      1.82 o
   0  20   1        0.02        0.31      1.53 o
   1  20   1       10.54       12.41      2.57 o
   2  20   1        0.39       -0.29      1.51 o
   3  20   1       12.71       12.83      1.95 o
   4  20   1        2.47        1.41      1.73 o
   5  20   1        0.43        0.74      1.77 o
  -5  21   1        0.54        0.31      2.32 o
  -4  21   1       14.18       16.01      2.88 o
  -3  21   1        0.57        3.10      1.71 o
  -2  21   1        6.34        7.94      1.85 o
  -1  21   1        4.40        7.63      1.84 o
   0  21   1        8.61        4.43      1.79 o
   1  21   1        2.55        2.58      2.37 o
   2  21   1        3.06        4.06      1.71 o
   3  21   1        3.80        0.51      2.59 o
   4  21   1        0.15        3.55      1.94 o
  -4  22   1        0.13       -0.04      1.84 o
  -3  22   1        0.06       -1.71      1.71 o
  -2  22   1       10.00        7.52      1.95 o
  -1  22   1       20.09       23.29      2.34 o
   0  22   1        0.70        1.47      1.83 o
   1  22   1        0.17        0.26      1.74 o
   2  22   1        1.68        3.52      1.84 o
   3  22   1        2.51        0.16      1.73 o
  -3  23   1       10.45        9.49      2.44 o
  -2  23   1        0.26       -0.96      1.78 o
  -1  23   1       16.58       18.64      2.37 o
   0  23   1        3.05        0.84      1.91 o
   1  23   1        6.43        5.33      2.02 o
   2  23   1        0.75       -0.19      1.77 o
 -11   0   2       16.19       16.20      3.07 o
 -10   0   2        4.92       11.06      2.46 o
  -9   0   2       21.37       16.88      3.47 o
  -8   0   2        2.53       -0.24      2.64 o
  -7   0   2      109.18      107.61      3.33 o
  -6   0   2        1.61        0.22      0.53 o
  -5   0   2      115.70      114.11      2.91 o
  -4   0   2     2630.65     2922.03     46.75 o
  -3   0   2      137.63      141.43      2.42 o
  -2   0   2     2701.28     2703.34     37.45 o
  -1   0   2    10320.59     9456.47    106.48 o
   0   0   2     5824.20     5716.91     64.06 o
   1   0   2      895.32      788.96      8.59 o
   2   0   2      535.15      499.65      7.22 o
   3   0   2       39.12       45.74      1.88 o
   4   0   2       48.32       46.27      1.81 o
   5   0   2      367.38      393.72      7.00 o
   6   0   2       42.38       41.48      2.35 o
   7   0   2       25.27       24.80      7.34 o
   8   0   2        0.08       -0.88      2.41 o
   9   0   2        0.16        2.40      2.44 o
  10   0   2        2.27        6.47      3.53 o
 -11   1   2        0.00        1.53      1.75 o
 -10   1   2       14.30       16.64      2.21 o
  -9   1   2        7.89       10.10      1.92 o
  -8   1   2        6.72        2.23      1.24 o
  -7   1   2       27.23       22.76      1.20 o
  -6   1   2       47.98       42.92      1.15 o
  -5   1   2      103.96      106.04      1.96 o
  -4   1   2      198.78      192.18      2.21 o
  -3   1   2      554.88      546.56      5.02 o
  -2   1   2        0.10        0.65      0.23 o
  -1   1   2       41.30       47.60      0.76 o
   0   1   2      471.34      487.01      3.94 o
   1   1   2      151.82      155.84      1.50 o
   2   1   2        9.79        3.34      0.38 o
   3   1   2      147.20      145.99      1.96 o
   4   1   2       45.87       32.98      1.06 o
   5   1   2      177.01      184.11      3.22 o
   6   1   2        0.87       -0.69      0.86 o
   7   1   2       15.62       15.61      1.85 o
   8   1   2        2.73       -0.01      1.41 o
   9   1   2       16.27       17.37      2.14 o
  10   1   2        3.22        1.61      2.30 o
 -11   2   2        2.09        0.66      1.81 o
 -10   2   2        1.92        4.84      1.59 o
  -9   2   2       16.92       19.36      1.81 o
  -8   2   2        7.75        7.58      1.39 o
  -7   2   2        2.76        2.74      0.96 o
  -6   2   2       21.25       29.32      0.90 o
  -5   2   2      172.03      188.17      2.47 o
  -4   2   2      161.41      193.57      2.22 o
  -3   2   2      221.78      216.89      2.89 o
  -2   2   2       22.10       26.57      0.69 o
  -1   2   2       26.34       15.14      0.45 o
   0   2   2       43.14       55.14      0.71 o
   1   2   2       16.18       19.85      0.47 o
   2   2   2        6.67        9.87      0.49 o
   3   2   2      161.16      190.22      2.47 o
   4   2   2      424.19      433.32      5.48 o
   5   2   2      197.64      216.14      3.07 o
   6   2   2        4.65        2.98      0.96 o
   7   2   2       26.77       23.48      1.69 o
   8   2   2        0.71       -0.59      1.40 o
   9   2   2        0.43        1.83      1.65 o
 -11   3   2        0.17        0.12      1.76 o
 -10   3   2       13.31       14.61      1.94 o
  -9   3   2        0.14       -0.99      1.25 o
  -8   3   2       43.02       36.87      2.07 o
  -7   3   2      199.78      189.01      3.33 o
  -6   3   2       43.81       42.65      1.06 o
  -5   3   2       86.56       82.54      1.32 o
  -4   3   2      328.62      350.69      4.26 o
  -3   3   2      353.89      382.32      5.44 o
  -2   3   2      747.50      725.27      8.59 o
  -1   3   2      124.44      154.31      1.54 o
   0   3   2     4666.19     4740.81     34.71 o
   1   3   2     6527.34     6547.16     47.84 o
   2   3   2      412.20      444.94      4.22 o
   3   3   2      115.04      120.65      1.83 o
   4   3   2       29.24       23.13      0.96 o
   5   3   2      107.93      102.59      2.17 o
   6   3   2        9.83        9.18      1.12 o
   7   3   2       39.95       46.75      3.55 o
   8   3   2        2.34        4.30      1.64 o
   9   3   2        2.00        0.30      1.63 o
 -11   4   2        1.13        4.45      2.28 o
 -10   4   2        1.80        4.51      1.61 o
  -9   4   2        0.31        1.59      1.34 o
  -8   4   2       27.61       23.05      1.69 o
  -7   4   2       20.82       26.59      1.30 o
  -6   4   2       52.18       52.06      1.35 o
  -5   4   2       44.39       53.11      1.28 o
  -4   4   2      223.45      231.84      3.27 o
  -3   4   2      171.12      151.89      5.00 o
  -2   4   2      240.26      211.21      2.96 o
  -1   4   2     3180.28     3179.10     26.70 o
   0   4   2    10580.67    10567.25     80.14 o
   1   4   2       26.74       35.05      1.22 o
   2   4   2       22.65       31.57      0.88 o
   3   4   2       94.43       80.85      1.65 o
   4   4   2      112.13      104.21      1.95 o
   5   4   2      135.50      131.91      2.40 o
   6   4   2      126.88      108.68      2.89 o
   7   4   2       57.46       60.14      2.58 o
   8   4   2       11.57       13.80      1.86 o
   9   4   2        0.10       -0.44      1.62 o
 -10   5   2        1.31       -0.32      1.85 o
  -9   5   2        2.37        1.20      1.29 o
  -8   5   2       24.67       21.17      1.63 o
  -7   5   2        3.11        4.02      0.87 o
  -6   5   2      150.05      138.85      2.23 o
  -5   5   2       49.09       47.37      1.52 o
  -4   5   2        0.27       -0.35      0.35 o
  -3   5   2      151.83      142.03      3.14 o
  -2   5   2       41.08       33.46      0.86 o
  -1   5   2      530.82      520.93      4.43 o
   0   5   2     2694.68     2581.43     20.64 o
   1   5   2      913.72      943.40      9.12 o
   2   5   2       60.41       40.82      1.04 o
   3   5   2      361.72      358.75      4.34 o
   4   5   2        2.44        4.51      0.69 o
   5   5   2       25.62       29.47      1.20 o
   6   5   2       29.78       34.44      1.78 o
   7   5   2       11.78       10.66      1.60 o
   8   5   2        0.63       -0.13      1.43 o
   9   5   2        0.02       -1.59      1.59 o
 -10   6   2        0.12        0.25      1.47 o
  -9   6   2        3.43        3.49      1.94 o
  -8   6   2       63.93       68.11      2.53 o
  -7   6   2       17.12       16.92      1.25 o
  -6   6   2       22.48       23.02      1.02 o
  -5   6   2        1.06        0.12      0.55 o
  -4   6   2      180.30      188.13      3.64 o
  -3   6   2        0.68        0.08      0.28 o
  -2   6   2      190.72      169.95      2.78 o
  -1   6   2       22.59       25.01      0.63 o
   0   6   2      944.40      984.32      8.91 o
   1   6   2     1869.30     1931.69     18.12 o
   2   6   2      708.56      700.68      7.50 o
   3   6   2      275.74      234.98      3.16 o
   4   6   2      514.35      530.72      6.18 o
   5   6   2       16.99       17.59      1.15 o
   6   6   2       16.58       19.09      1.50 o
   7   6   2       31.72       26.83      1.83 o
   8   6   2        0.00       -1.16      1.40 o
   9   6   2        9.72        8.86      2.15 o
 -10   7   2        0.18        2.51      1.81 o
  -9   7   2        1.22       -0.46      1.42 o
  -8   7   2       12.02        6.84      1.34 o
  -7   7   2       29.48       28.52      2.93 o
  -6   7   2        4.63        4.20      0.78 o
  -5   7   2       13.82       12.54      0.76 o
  -4   7   2      222.14      240.91      3.44 o
  -3   7   2       74.78       71.56      1.88 o
  -2   7   2       37.16       42.04      1.35 o
  -1   7   2      161.57      141.99      1.75 o
   0   7   2       48.65       48.93      0.94 o
   1   7   2      130.66      113.12      1.60 o
   2   7   2     3806.92     3936.14     36.33 o
   3   7   2       12.00       17.70      0.86 o
   4   7   2        7.56        9.28      0.81 o
   5   7   2       41.36       41.42      1.51 o
   6   7   2       36.18       34.26      1.88 o
   7   7   2        0.92        0.68      1.23 o
   8   7   2        0.01       -0.09      1.48 o
   9   7   2        0.46       -0.74      1.76 o
 -10   8   2        1.20        1.33      1.75 o
  -9   8   2        0.77       -1.38      1.38 o
  -8   8   2       21.04       22.41      1.89 o
  -7   8   2       36.63       32.54      1.72 o
  -6   8   2       53.57       53.73      1.54 o
  -5   8   2      436.30      423.36      5.77 o
  -4   8   2       12.75       16.47      1.07 o
  -3   8   2      746.72      746.19      9.97 o
  -2   8   2      197.25      223.03      3.06 o
  -1   8   2       12.13        9.44      0.49 o
   0   8   2       15.11       22.35      0.95 o
   1   8   2       35.44       43.01      1.01 o
   2   8   2      609.27      640.82      7.35 o
   3   8   2      170.70      168.70      2.57 o
   4   8   2        0.01        0.28      0.65 o
   5   8   2       25.32       25.83      1.45 o
   6   8   2       35.13       35.88      1.89 o
   7   8   2        2.78        1.72      1.53 o
   8   8   2        1.06        0.33      1.64 o
   9   8   2        0.07       -0.93      1.73 o
 -10   9   2        0.09       -0.19      1.65 o
  -9   9   2        0.00        0.02      1.29 o
  -8   9   2        1.79        1.88      1.21 o
  -7   9   2       38.43       41.80      1.94 o
  -6   9   2      169.10      157.96      2.79 o
  -5   9   2       83.43       74.09      1.75 o
  -4   9   2       82.83       84.77      1.73 o
  -3   9   2      176.61      186.53      3.12 o
  -2   9   2       40.85       41.69      1.03 o
  -1   9   2       99.51       96.85      1.75 o
   0   9   2      663.75      694.21      6.99 o
   1   9   2      194.85      194.30      2.62 o
   2   9   2       24.35       19.28      1.06 o
   3   9   2       29.78       23.94      1.01 o
   4   9   2       42.23       45.69      2.31 o
   5   9   2        4.34        6.29      1.09 o
   6   9   2       27.15       31.38      1.81 o
   7   9   2       15.53       17.98      1.88 o
   8   9   2        9.86       11.62      2.03 o
   9   9   2        0.21        0.87      1.86 o
 -10  10   2        2.95        4.36      1.75 o
  -9  10   2        0.11       -1.28      1.28 o
  -8  10   2        8.18        8.98      1.41 o
  -7  10   2       35.22       41.80      1.79 o
  -6  10   2        6.32        5.25      0.99 o
  -5  10   2      134.90      128.88      2.17 o
  -4  10   2       57.21       51.48      1.41 o
  -3  10   2       36.00       42.32      0.96 o
  -2  10   2       19.43       22.23      1.03 o
  -1  10   2       60.53       63.99      1.29 o
   0  10   2      315.44      350.08      4.22 o
   1  10   2      272.25      262.72      3.21 o
   2  10   2       89.25       79.18      1.67 o
   3  10   2       89.39       83.55      1.78 o
   4  10   2       41.23       38.04      1.61 o
   5  10   2       20.38       18.26      1.38 o
   6  10   2        0.71        2.39      1.61 o
   7  10   2        3.31        2.31      1.42 o
   8  10   2        0.13        0.71      1.71 o
   9  10   2        0.54       -1.68      3.36 o
  -9  11   2       13.07       13.76      1.85 o
  -8  11   2       15.16       19.49      2.13 o
  -7  11   2       13.01       10.37      1.27 o
  -6  11   2      227.31      210.76      4.29 o
  -5  11   2      180.49      174.79      2.75 o
  -4  11   2       38.40       42.76      1.16 o
  -3  11   2        8.96       14.94      0.71 o
  -2  11   2        2.13        4.85      0.51 o
  -1  11   2        4.61        3.33      0.54 o
   0  11   2       12.74       10.89      0.66 o
   1  11   2        5.62        5.53      0.60 o
   2  11   2       18.54       17.64      0.86 o
   3  11   2        7.78        7.73      0.86 o
   4  11   2       84.89       78.89      2.27 o
   5  11   2       82.85       87.72      2.69 o
   6  11   2        1.68        2.23      1.31 o
   7  11   2       18.75       22.94      2.18 o
   8  11   2        0.75       -0.25      2.08 o
  -9  12   2        0.28       -1.39      1.42 o
  -8  12   2        0.99        2.84      1.29 o
  -7  12   2        1.43        1.80      1.02 o
  -6  12   2        0.47       -0.65      0.90 o
  -5  12   2       73.52       67.88      1.63 o
  -4  12   2        5.64        9.10      0.89 o
  -3  12   2       17.95       15.14      0.80 o
  -2  12   2        0.60       -0.46      0.46 o
  -1  12   2      292.81      284.78      3.42 o
   0  12   2       10.36       12.41      0.74 o
   1  12   2        5.39        6.05      0.64 o
   2  12   2        0.66        0.84      0.68 o
   3  12   2      102.28      100.47      2.67 o
   4  12   2        5.61        4.22      1.16 o
   5  12   2        0.15        1.60      1.14 o
   6  12   2        0.22       -0.05      1.35 o
   7  12   2        3.67        2.54      1.54 o
   8  12   2        0.33        1.77      1.89 o
  -9  13   2        0.16        1.69      1.47 o
  -8  13   2        0.33        0.45      1.23 o
  -7  13   2        0.47       -0.99      0.99 o
  -6  13   2       22.01       27.06      1.59 o
  -5  13   2      142.08      139.88      2.81 o
  -4  13   2      127.11      123.28      2.62 o
  -3  13   2       73.73       68.98      1.89 o
  -2  13   2        0.19       -0.46      0.50 o
  -1  13   2        9.57        8.63      0.71 o
   0  13   2       22.58       20.75      0.91 o
   1  13   2        2.70        2.25      0.67 o
   2  13   2        7.51        7.14      0.91 o
   3  13   2       22.95       19.90      1.62 o
   4  13   2        2.43       -0.51      1.05 o
   5  13   2       15.63       11.09      1.55 o
   6  13   2       13.03       10.95      1.70 o
   7  13   2        9.01        6.38      1.75 o
   8  13   2        4.81        5.74      2.07 o
  -9  14   2        0.92        2.73      1.75 o
  -8  14   2        0.01       -0.04      1.51 o
  -7  14   2        0.70        0.79      1.08 o
  -6  14   2       26.53       24.17      1.53 o
  -5  14   2       32.98       28.61      1.61 o
  -4  14   2       19.77       25.69      1.41 o
  -3  14   2        0.27        0.87      0.85 o
  -2  14   2       53.23       50.99      1.89 o
  -1  14   2      255.82      273.88      3.96 o
   0  14   2       12.37       13.04      0.98 o
   1  14   2        9.29        9.36      1.00 o
   2  14   2       12.74       14.36      1.31 o
   3  14   2       22.44       20.75      1.53 o
   4  14   2        4.40       -1.26      1.26 o
   5  14   2       52.75       52.01      2.92 o
   6  14   2       48.22       51.12      2.63 o
   7  14   2        3.67        3.88      1.76 o
  -8  15   2        0.62       -0.41      1.36 o
  -7  15   2        0.81        2.54      1.34 o
  -6  15   2        1.21        1.39      1.09 o
  -5  15   2       17.23       24.20      1.54 o
  -4  15   2        3.70        4.31      1.04 o
  -3  15   2        6.73        9.25      1.16 o
  -2  15   2      126.77      138.95      3.16 o
  -1  15   2       10.16        9.40      1.29 o
   0  15   2       21.40       19.77      1.42 o
   1  15   2        8.92       11.24      1.85 o
   2  15   2       46.49       51.36      2.08 o
   3  15   2      128.31      124.25      3.20 o
   4  15   2        3.12        0.38      1.15 o
   5  15   2       44.88       44.22      2.77 o
   6  15   2        2.47        2.26      1.74 o
   7  15   2        0.00       -1.77      1.77 o
  -8  16   2        0.41        0.47      1.80 o
  -7  16   2        4.84        2.22      1.26 o
  -6  16   2        2.66        1.88      1.18 o
  -5  16   2        4.05        2.99      1.16 o
  -4  16   2        0.25       -0.39      0.97 o
  -3  16   2       31.20       34.40      1.73 o
  -2  16   2        7.82        8.71      1.23 o
  -1  16   2       53.91       53.87      2.13 o
   0  16   2        0.70        1.36      1.26 o
   1  16   2       38.82       41.03      2.15 o
   2  16   2       11.15       10.66      1.56 o
   3  16   2        0.53        0.26      1.13 o
   4  16   2        0.63       -0.77      1.16 o
   5  16   2        0.01       -1.29      1.36 o
   6  16   2       12.96       17.27      2.40 o
   7  16   2        0.04        1.00      2.00 o
  -7  17   2        3.59        3.58      1.32 o
  -6  17   2        6.28        5.54      1.33 o
  -5  17   2        2.54        2.65      1.19 o
  -4  17   2       17.02       14.79      1.40 o
  -3  17   2       30.59       27.68      1.70 o
  -2  17   2        1.25       -0.65      1.11 o
  -1  17   2      111.49      116.69      5.42 o
   0  17   2       23.98       19.30      1.76 o
   1  17   2        1.30       -0.12      1.31 o
   2  17   2       20.41       21.77      2.38 o
   3  17   2       17.50       14.72      1.79 o
   4  17   2        1.24       -0.28      1.46 o
   5  17   2        6.84        7.20      1.95 o
   6  17   2        1.02        8.78      3.70 o
  -7  18   2        0.04       -0.33      1.30 o
  -6  18   2        1.33       -0.86      1.21 o
  -5  18   2        1.23       -0.13      1.20 o
  -4  18   2        0.21       -0.50      1.63 o
  -3  18   2        2.89        3.66      2.07 o
  -2  18   2       10.99       12.75      2.66 o
  -1  18   2       23.44       24.46      2.03 o
   0  18   2       11.07       12.61      1.69 o
   1  18   2        2.21        0.35      1.42 o
   2  18   2        4.66        3.82      1.50 o
   3  18   2        2.18        0.68      1.42 o
   4  18   2        6.96        7.98      1.82 o
   5  18   2        0.00        2.03      1.81 o
   6  18   2       13.46       13.36      2.40 o
  -6  19   2        3.32        3.36      1.51 o
  -5  19   2        0.00        0.47      1.41 o
  -4  19   2        6.06        8.80      2.55 o
  -3  19   2       17.19       21.29      1.97 o
  -2  19   2       50.33       51.82      2.80 o
  -1  19   2       13.68       12.57      1.82 o
   0  19   2       77.00       73.35      3.05 o
   1  19   2        4.52        4.58      1.59 o
   2  19   2        3.22        2.17      1.55 o
   3  19   2        0.38       -0.62      1.47 o
   4  19   2        0.04        0.34      1.76 o
   5  19   2        0.14        2.61      1.93 o
  -6  20   2        1.62        3.25      2.03 o
  -5  20   2        6.58        8.22      5.23 o
  -4  20   2        0.58       -0.80      1.51 o
  -3  20   2        0.14        2.21      1.53 o
  -2  20   2        5.58        9.15      1.81 o
  -1  20   2        6.80        4.19      1.71 o
   0  20   2       23.14       26.38      2.73 o
   1  20   2        3.61        1.42      3.01 o
   2  20   2        5.67        3.08      1.62 o
   3  20   2        0.07        0.83      1.59 o
   4  20   2        2.88        1.30      1.84 o
   5  20   2        9.04       16.65      2.46 o
  -5  21   2        0.35       -0.51      1.62 o
  -4  21   2        0.02        2.70      1.82 o
  -3  21   2        6.58        7.69      1.98 o
  -2  21   2        0.53        2.73      1.74 o
  -1  21   2        0.05       -1.63      1.63 o
   0  21   2        1.73        1.66      1.81 o
   1  21   2        0.50       -1.52      1.52 o
   2  21   2        8.26        5.54      1.82 o
   3  21   2        1.32        0.42      1.67 o
   4  21   2        0.10       -1.09      1.86 o
  -4  22   2        1.48        1.35      1.80 o
  -3  22   2       14.58       19.47      2.44 o
  -2  22   2        0.82        2.47      1.84 o
  -1  22   2        7.95        7.69      1.99 o
   0  22   2        1.86        4.81      1.89 o
   1  22   2        4.62        4.29      2.07 o
   2  22   2        0.46        0.76      1.84 o
   3  22   2        0.22       -0.75      1.98 o
  -3  23   2        1.06       -0.15      3.89 o
  -2  23   2        4.78        5.17      1.99 o
  -1  23   2        0.31       -1.06      1.89 o
   0  23   2       23.33       23.20      2.49 o
   1  23   2        0.18       -0.78      1.83 o
 -11   1   3        5.62        8.73      1.98 o
 -10   1   3       13.74       11.08      1.91 o
  -9   1   3        9.64        9.10      1.52 o
  -8   1   3       53.88       47.64      2.13 o
  -7   1   3       16.89       13.70      1.19 o
  -6   1   3      695.27      718.95      8.26 o
  -5   1   3      306.40      331.98      4.40 o
  -4   1   3      288.95      297.09      4.30 o
  -3   1   3        0.56        0.19      0.24 o
  -2   1   3      636.29      640.09      5.82 o
  -1   1   3     2392.75     2298.01     18.36 o
   0   1   3      691.29      629.50      5.38 o
   1   1   3      163.77      183.33      1.87 o
   2   1   3       68.04       82.02      1.53 o
   3   1   3       71.54       71.50      2.19 o
   4   1   3       15.67       17.85      1.01 o
   5   1   3       34.17       39.21      1.61 o
   6   1   3       25.78       25.26      1.54 o
   7   1   3       18.59       17.83      2.03 o
   8   1   3        3.69        2.89      1.67 o
   9   1   3        2.41        1.55      1.79 o
 -11   2   3        2.00       -1.24      2.08 o
 -10   2   3       11.59       13.64      1.82 o
  -9   2   3        0.22        1.74      1.50 o
  -8   2   3        0.01       -0.13      1.07 o
  -7   2   3      110.52      100.02      2.60 o
  -6   2   3        9.75        8.78      0.79 o
  -5   2   3       21.22       17.88      0.96 o
  -4   2   3      115.31      142.90      1.83 o
  -3   2   3        0.55        0.81      0.26 o
  -2   2   3       58.01       60.27      0.73 o
  -1   2   3        2.42        2.11      0.28 o
   0   2   3      944.88     1028.21      8.49 o
   1   2   3       28.23       24.17      0.69 o
   2   2   3       71.46       66.12      1.51 o
   3   2   3       38.57       49.99      1.39 o
   4   2   3     1021.03     1038.18     11.89 o
   5   2   3        9.39       10.12      1.78 o
   6   2   3       37.68       40.34      1.80 o
   7   2   3        3.37        1.69      1.50 o
   8   2   3       16.83       17.54      2.03 o
   9   2   3        0.89        1.56      1.83 o
 -11   3   3        2.04        2.51      2.13 o
 -10   3   3        6.33        7.58      1.94 o
  -9   3   3        0.20        1.05      1.26 o
  -8   3   3       63.45       56.30      2.31 o
  -7   3   3       31.33       30.39      1.70 o
  -6   3   3        0.42        0.74      0.61 o
  -5   3   3       90.30      103.93      1.60 o
  -4   3   3      115.47      131.01      1.93 o
  -3   3   3     2925.42     2979.92     31.29 o
  -2   3   3       65.60       49.75      1.11 o
  -1   3   3       26.21       32.99      0.59 o
   0   3   3     5025.17     4958.11     39.25 o
   1   3   3     1043.28     1089.95      9.94 o
   2   3   3      669.72      681.37      6.95 o
   3   3   3      124.33      130.53      2.18 o
   4   3   3        0.00        0.89      0.88 o
   5   3   3       96.86       97.12      2.48 o
   6   3   3       38.19       36.37      1.87 o
   7   3   3        0.43       -1.39      1.39 o
   8   3   3        3.38        1.68      1.57 o
   9   3   3        1.65        1.42      1.80 o
 -11   4   3       12.39       15.21      3.14 o
 -10   4   3        0.52        0.47      1.66 o
  -9   4   3        9.99        5.78      1.90 o
  -8   4   3       25.16       27.02      2.31 o
  -7   4   3        0.05       -0.88      0.88 o
  -6   4   3        3.04        5.45      0.70 o
  -5   4   3       94.49       90.14      1.64 o
  -4   4   3       78.16       95.64      1.56 o
  -3   4   3       60.78       88.35      2.99 o
  -2   4   3      163.89      142.81      1.97 o
  -1   4   3       73.30       76.84      1.06 o
   0   4   3     2117.44     2061.06     16.59 o
   1   4   3      246.08      216.29      2.48 o
   2   4   3      297.91      300.51      3.52 o
   3   4   3       86.74       90.74      1.79 o
   4   4   3       40.26       37.84      1.29 o
   5   4   3      440.01      420.28      6.23 o
   6   4   3       28.37       25.50      1.97 o
   7   4   3        9.10        7.12      1.57 o
   8   4   3        3.49        3.08      1.62 o
   9   4   3        0.36        2.13      1.93 o
 -11   5   3        2.74        6.26      1.90 o
 -10   5   3        0.25       -0.20      1.56 o
  -9   5   3        3.96        3.49      1.53 o
  -8   5   3       13.49       12.06      1.47 o
  -7   5   3      186.88      162.16      3.55 o
  -6   5   3        0.19        0.38      0.62 o
  -5   5   3       47.28       34.06      1.22 o
  -4   5   3      201.20      226.81      4.29 o
  -3   5   3      747.07      758.75     10.16 o
  -2   5   3      820.84      845.76      9.31 o
  -1   5   3      224.41      192.78      2.13 o
   0   5   3     1156.10     1080.22      9.79 o
   1   5   3      135.15      130.52      2.16 o
   2   5   3      831.97      869.28      9.98 o
   3   5   3      240.58      231.94      3.23 o
   4   5   3      278.17      271.66      3.94 o
   5   5   3       37.21       32.37      1.45 o
   6   5   3       20.87       24.54      1.71 o
   7   5   3        0.48       -0.52      1.25 o
   8   5   3        4.13        2.36      1.63 o
   9   5   3        0.00        1.45      1.89 o
 -10   6   3        8.59        9.51      1.75 o
  -9   6   3        5.42        5.44      1.55 o
  -8   6   3        0.03       -0.52      0.96 o
  -7   6   3        2.32        0.75      1.00 o
  -6   6   3       46.06       41.02      1.38 o
  -5   6   3       52.10       64.60      1.42 o
  -4   6   3      561.56      532.82      8.47 o
  -3   6   3      155.16      146.39      3.09 o
  -2   6   3      346.24      368.49      4.77 o
  -1   6   3       21.85       19.35      0.82 o
   0   6   3      223.79      213.45      2.38 o
   1   6   3      774.03      845.14      8.44 o
   2   6   3        0.03        0.41      0.56 o
   3   6   3       79.18       90.20      1.83 o
   4   6   3        0.40       -0.19      0.66 o
   5   6   3        3.10        1.81      0.90 o
   6   6   3        0.37       -0.90      1.13 o
   7   6   3       32.65       42.91      2.28 o
   8   6   3        2.03        2.30      1.77 o
   9   6   3        1.21        1.89      2.01 o
 -10   7   3        0.35       -1.41      1.41 o
  -9   7   3        9.10        9.94      1.52 o
  -8   7   3       33.07       36.53      1.65 o
  -7   7   3       92.25       91.01      2.30 o
  -6   7   3      253.85      246.65      4.67 o
  -5   7   3       88.79       86.08      1.79 o
  -4   7   3       96.99       94.86      2.55 o
  -3   7   3     1641.46     1718.42     21.92 o
  -2   7   3       55.00       74.49      2.69 o
  -1   7   3       54.58       57.28      1.10 o
   0   7   3      155.17      145.55      1.85 o
   1   7   3      204.61      192.32      2.36 o
   2   7   3      275.50      274.34      3.85 o
   3   7   3       10.16       11.22      0.83 o
   4   7   3      220.78      219.79      3.33 o
   5   7   3       22.52       20.62      1.39 o
   6   7   3        0.17        0.81      1.17 o
   7   7   3        2.60        3.19      1.46 o
   8   7   3        3.25        4.92      1.89 o
   9   7   3        1.91        0.87      2.97 o
 -10   8   3        0.06        0.16      1.44 o
  -9   8   3        5.94        4.72      1.43 o
  -8   8   3       15.61       17.52      1.46 o
  -7   8   3        4.53        5.42      0.95 o
  -6   8   3      111.45      108.75      3.07 o
  -5   8   3      145.28      127.88      3.78 o
  -4   8   3       52.54       61.17      2.48 o
  -3   8   3      149.74      158.72      2.78 o
  -2   8   3       75.15       84.23      1.49 o
  -1   8   3     1685.21     1673.89     16.71 o
   0   8   3      857.21      850.90      7.96 o
   1   8   3       32.59       30.97      0.96 o
   2   8   3      138.71      132.64      2.10 o
   3   8   3      252.14      230.57      3.30 o
   4   8   3       64.21       57.27      2.40 o
   5   8   3        6.07        5.45      1.11 o
   6   8   3        0.02       -1.13      1.13 o
   7   8   3       18.86       16.10      1.91 o
   8   8   3        3.83        0.55      1.81 o
 -10   9   3        0.03        0.58      1.50 o
  -9   9   3        0.72        3.29      1.35 o
  -8   9   3        8.85        9.50      1.27 o
  -7   9   3       18.14       19.15      1.20 o
  -6   9   3       31.82       30.54      1.23 o
  -5   9   3      295.33      296.41      6.67 o
  -4   9   3        4.02        3.92      0.60 o
  -3   9   3        0.24        1.18      0.52 o
  -2   9   3      108.25      138.19      1.87 o
  -1   9   3      306.15      304.04      3.94 o
   0   9   3        0.17       -0.37      0.55 o
   1   9   3       77.13       83.77      1.50 o
   2   9   3      212.43      200.02      3.82 o
   3   9   3       23.32       22.38      1.07 o
   4   9   3        0.29       -0.40      0.80 o
   5   9   3        9.07        9.59      1.30 o
   6   9   3        1.49        0.81      1.28 o
   7   9   3        0.77       -1.30      1.30 o
   8   9   3       10.90        8.68      2.05 o
 -10  10   3        0.77       -0.13      1.57 o
  -9  10   3       15.71       20.39      1.73 o
  -8  10   3        5.37        8.76      1.24 o
  -7  10   3        5.65        4.44      1.32 o
  -6  10   3        0.05       -0.15      0.65 o
  -5  10   3       33.06       34.89      1.34 o
  -4  10   3        0.04        0.32      0.61 o
  -3  10   3      144.23      133.02      2.51 o
  -2  10   3      375.50      391.72      4.41 o
  -1  10   3       76.93       80.62      1.52 o
   0  10   3       57.41       51.79      1.45 o
   1  10   3        6.93        9.37      0.73 o
   2  10   3        4.99        4.60      0.69 o
   3  10   3       48.45       38.39      1.81 o
   4  10   3       40.26       41.25      1.76 o
   5  10   3        0.00       -1.23      1.23 o
   6  10   3        1.97        2.49      1.38 o
   7  10   3        3.75        2.36      1.59 o
   8  10   3        1.79       -0.27      1.84 o
 -10  11   3        0.01        1.52      1.65 o
  -9  11   3        1.44        2.55      1.34 o
  -8  11   3        0.12       -0.27      1.03 o
  -7  11   3        8.32        8.25      1.26 o
  -6  11   3       21.13       24.71      1.23 o
  -5  11   3        3.33        2.07      0.80 o
  -4  11   3       29.63       30.02      1.17 o
  -3  11   3        8.92       10.83      0.70 o
  -2  11   3        3.11        2.65      0.50 o
  -1  11   3        7.10        6.02      0.73 o
   0  11   3       22.68       21.09      0.93 o
   1  11   3       76.54       75.51      1.83 o
   2  11   3        9.90        9.28      0.80 o
   3  11   3       95.43       93.09      2.36 o
   4  11   3      170.62      163.92      4.81 o
   5  11   3        0.10       -0.17      1.21 o
   6  11   3        1.38        1.11      1.36 o
   7  11   3        0.11       -0.55      2.25 o
   8  11   3        1.37        3.28      1.92 o
  -9  12   3        0.43        1.28      1.28 o
  -8  12   3        8.94        9.19      1.32 o
  -7  12   3        0.20       -0.14      1.30 o
  -6  12   3       15.07       13.38      2.17 o
  -5  12   3        0.38       -0.65      0.65 o
  -4  12   3       29.90       29.42      1.03 o
  -3  12   3       34.11       40.95      1.26 o
  -2  12   3      145.34      155.32      2.26 o
  -1  12   3        0.27       -0.83      0.83 o
   0  12   3        2.83        1.46      0.63 o
   1  12   3       30.67       30.98      1.38 o
   2  12   3       32.20       30.67      1.40 o
   3  12   3        1.10        0.98      1.33 o
   4  12   3        1.12        1.74      1.13 o
   5  12   3        0.19       -0.80      1.27 o
   6  12   3        0.29        1.14      1.36 o
   7  12   3        0.38       -0.31      1.54 o
   8  12   3        4.22        3.83      2.03 o
  -9  13   3        1.68        0.70      2.18 o
  -8  13   3        6.46        7.17      1.22 o
  -7  13   3       30.51       29.55      2.40 o
  -6  13   3       16.56       19.64      1.35 o
  -5  13   3       71.36       62.06      2.25 o
  -4  13   3       63.69       53.68      1.66 o
  -3  13   3        0.00       -0.60      0.60 o
  -2  13   3       15.39       13.76      0.76 o
  -1  13   3      113.45      117.75      2.10 o
   0  13   3       43.66       50.04      1.46 o
   1  13   3        3.12        0.94      0.83 o
   2  13   3        0.01       -0.52      1.13 o
   3  13   3        8.35        5.95      1.22 o
   4  13   3       47.30       43.67      3.56 o
   5  13   3       14.14        9.30      2.01 o
   6  13   3       23.07       28.82      2.59 o
   7  13   3        2.68        4.25      1.76 o
  -9  14   3        1.43        2.50      2.28 o
  -8  14   3        1.44        1.68      1.88 o
  -7  14   3        0.28       -0.37      1.10 o
  -6  14   3        3.82        5.15      1.49 o
  -5  14   3       40.59       35.82      1.60 o
  -4  14   3        4.79        6.07      0.89 o
  -3  14   3       26.22       20.36      1.19 o
  -2  14   3      110.64      108.10      2.44 o
  -1  14   3       13.22       12.39      1.13 o
   0  14   3        1.04       -0.22      0.79 o
   1  14   3       22.19       23.47      1.74 o
   2  14   3      106.52      105.59      2.88 o
   3  14   3       51.09       53.37      2.50 o
   4  14   3        3.11        1.54      1.25 o
   5  14   3        5.59        4.52      1.79 o
   6  14   3        0.33        0.89      1.55 o
   7  14   3        0.85       -0.31      1.76 o
  -8  15   3        0.63        0.86      1.96 o
  -7  15   3        2.77        0.41      0.95 o
  -6  15   3       57.37       51.15      1.96 o
  -5  15   3       57.46       57.20      2.05 o
  -4  15   3        1.38        1.22      0.92 o
  -3  15   3        1.62        0.44      0.85 o
  -2  15   3        0.01        0.23      0.93 o
  -1  15   3       37.76       32.07      2.06 o
   0  15   3        3.96        2.38      1.06 o
   1  15   3       18.85       18.25      1.72 o
   2  15   3        0.06        2.05      1.18 o
   3  15   3        5.09        2.21      1.52 o
   4  15   3        0.00        1.50      1.43 o
   5  15   3       46.84       43.17      2.85 o
   6  15   3        8.92       10.49      1.95 o
   7  15   3        1.77        4.46      2.18 o
  -8  16   3        0.79        0.25      2.00 o
  -7  16   3        1.41        0.28      1.82 o
  -6  16   3        2.41        1.59      1.05 o
  -5  16   3        9.00       13.10      1.31 o
  -4  16   3        5.89        9.22      1.23 o
  -3  16   3       47.29       45.90      1.97 o
  -2  16   3       37.19       34.87      2.68 o
  -1  16   3        4.14        3.68      1.17 o
   0  16   3       36.50       34.77      2.13 o
   1  16   3        0.96        1.46      1.33 o
   2  16   3      125.83      125.12      3.78 o
   3  16   3       33.57       35.70      2.31 o
   4  16   3        2.12        4.27      1.97 o
   5  16   3        2.43        5.90      1.98 o
   6  16   3       10.63        8.77      2.17 o
  -8  17   3        0.51       -2.04      2.04 o
  -7  17   3        0.01        2.61      1.77 o
  -6  17   3       30.67       34.90      1.89 o
  -5  17   3        0.52        0.82      1.11 o
  -4  17   3       10.99       10.35      1.41 o
  -3  17   3        0.96       -0.47      1.15 o
  -2  17   3        1.51        0.09      1.17 o
  -1  17   3        2.11        3.85      1.43 o
   0  17   3        2.10        1.35      1.45 o
   1  17   3        4.53        3.37      1.48 o
   2  17   3        7.87       12.31      1.73 o
   3  17   3        1.11        1.12      1.46 o
   4  17   3        0.29        0.85      1.52 o
   5  17   3        0.15        3.54      2.52 o
   6  17   3        5.17        6.22      2.19 o
  -7  18   3        2.62       -1.41      1.77 o
  -6  18   3        3.09        4.81      1.29 o
  -5  18   3        0.03       -0.81      1.91 o
  -4  18   3       40.65       49.93      2.33 o
  -3  18   3       20.38       22.77      1.75 o
  -2  18   3       92.19       91.05      3.21 o
  -1  18   3      141.57      157.93      5.54 o
   0  18   3        6.34       10.39      1.71 o
   1  18   3        2.38        1.08      1.37 o
   2  18   3        3.04        3.89      1.54 o
   3  18   3        0.96        2.18      1.57 o
   4  18   3        8.90       11.67      2.19 o
   5  18   3        2.30        5.45      2.07 o
  -6  19   3        0.80        1.23      1.35 o
  -5  19   3        2.31        1.57      1.39 o
  -4  19   3        0.63        0.10      1.45 o
  -3  19   3        4.64        5.84      1.59 o
  -2  19   3       32.40       40.55      2.40 o
  -1  19   3       42.55       52.25      2.67 o
   0  19   3       61.31       61.64      2.92 o
   1  19   3        0.71        0.81      1.56 o
   2  19   3        2.25        0.19      1.53 o
   3  19   3        0.25       -1.59      1.59 o
   4  19   3        0.00        0.67      1.94 o
   5  19   3        7.61        7.88      2.26 o
  -6  20   3        0.48       -0.22      1.46 o
  -5  20   3        0.08       -1.38      1.38 o
  -4  20   3        5.62        3.45      1.72 o
  -3  20   3        6.29        5.92      1.73 o
  -2  20   3        1.14        1.42      1.55 o
  -1  20   3       46.28       56.28      2.86 o
   0  20   3        4.15        4.66      1.71 o
   1  20   3        0.64        2.22      1.66 o
   2  20   3        0.52       -0.43      1.58 o
   3  20   3        8.84        7.03      1.96 o
   4  20   3        0.06        0.26      1.95 o
  -5  21   3        0.38       -1.53      1.53 o
  -4  21   3        4.52        5.23      1.90 o
  -3  21   3        0.36       -1.19      1.71 o
  -2  21   3        6.56        6.79      1.84 o
  -1  21   3        9.60       12.92      2.27 o
   0  21   3        9.07        6.57      1.93 o
   1  21   3        1.78        1.28      1.68 o
   2  21   3        2.36        1.17      1.77 o
   3  21   3        0.93        0.86      1.84 o
  -4  22   3        0.16       -1.97      2.51 o
  -3  22   3        0.04       -1.35      1.78 o
  -2  22   3        0.45       -0.64      1.74 o
  -1  22   3        8.18       11.34      2.07 o
   0  22   3        0.00        1.60      1.78 o
   1  22   3        4.96        3.36      1.87 o
   2  22   3        0.37        1.40      1.92 o
  -2  23   3        0.01       -1.87      1.87 o
  -1  23   3        0.00        0.36      1.85 o
   0  23   3        4.45        6.35      2.05 o
 -11   0   4        0.10        0.13      2.38 o
 -10   0   4       20.15       21.70      4.73 o
  -9   0   4        0.21       -0.36      3.08 o
  -7   0   4       49.82       47.86      4.18 o
  -6   0   4        5.08        7.60      1.40 o
  -5   0   4      608.48      639.93      9.58 o
  -4   0   4      206.42      199.26      9.23 o
  -3   0   4      245.88      291.78      5.36 o
  -2   0   4      273.95      285.94      5.32 o
  -1   0   4     1304.63     1298.09     26.86 o
   0   0   4      855.30      844.06     11.04 o
   1   0   4      150.73      173.74      3.42 o
   2   0   4       20.34       22.71      1.49 o
   3   0   4       40.38       35.37      3.43 o
   4   0   4      250.77      238.23      5.72 o
   5   0   4       98.03       91.75      3.57 o
   6   0   4       94.47       84.15      3.77 o
   7   0   4        0.43        1.30      2.17 o
   8   0   4       36.36       41.26      3.98 o
   9   0   4        0.26        0.54      2.78 o
 -11   1   4        3.87        4.59      2.25 o
 -10   1   4        0.93        0.99      2.68 o
  -9   1   4       22.51       22.69      2.94 o
  -7   1   4       16.08       15.20      1.24 o
  -6   1   4       25.16       21.91      1.00 o
  -5   1   4        3.92        6.47      0.79 o
  -4   1   4        5.98        5.92      0.44 o
  -3   1   4       64.62       66.43      1.01 o
  -2   1   4      463.25      496.99      4.65 o
  -1   1   4      292.31      277.59      3.01 o
   0   1   4       10.81       17.00      0.64 o
   1   1   4       12.81       14.41      0.75 o
   2   1   4      162.01      169.38      2.70 o
   3   1   4      474.51      442.16      5.71 o
   4   1   4       10.07        7.32      0.99 o
   5   1   4       66.07       67.25      2.21 o
   6   1   4        7.10        9.23      1.38 o
   7   1   4        0.23       -1.47      1.47 o
   8   1   4        5.73        8.47      1.98 o
   9   1   4        1.35        1.57      2.07 o
 -11   2   4        0.14       -0.08      2.13 o
 -10   2   4        1.09        0.81      1.90 o
  -9   2   4        2.15        0.99      1.69 o
  -8   2   4        2.32       -0.73      2.22 o
  -7   2   4      155.22      145.31      5.03 o
  -6   2   4       38.49       42.63      1.05 o
  -5   2   4      321.33      329.50      3.76 o
  -4   2   4      682.58      705.31      6.86 o
  -3   2   4       94.35      105.29      1.37 o
  -2   2   4       60.77       71.12      1.17 o
  -1   2   4      108.12      125.81      1.48 o
   0   2   4       99.19      113.15      1.63 o
   1   2   4      390.71      392.83      4.87 o
   2   2   4      133.12      157.88      2.77 o
   3   2   4      105.68      105.24      2.24 o
   4   2   4        1.78        2.12      0.81 o
   5   2   4       16.14       15.75      1.32 o
   6   2   4       38.99       44.71      2.20 o
   7   2   4        8.77       12.31      1.88 o
   8   2   4        7.15        8.15      1.96 o
   9   2   4        0.20       -2.04      2.45 o
 -11   3   4        3.55        5.53      2.25 o
 -10   3   4        0.05        0.34      2.08 o
  -9   3   4       34.61       35.09      2.29 o
  -8   3   4        9.66        5.88      1.36 o
  -7   3   4       47.84       51.30      2.00 o
  -6   3   4       14.09       13.19      0.87 o
  -5   3   4      331.76      341.75      4.21 o
  -4   3   4      383.22      383.94      4.60 o
  -3   3   4      564.36      549.33      5.14 o
  -2   3   4      747.87      807.50      7.78 o
  -1   3   4      129.87      169.40      1.85 o
   0   3   4      350.86      394.87      3.97 o
   1   3   4      745.77      749.25      7.54 o
   2   3   4      465.77      497.47      6.14 o
   3   3   4       25.41       28.57      1.29 o
   4   3   4       50.83       46.90      1.71 o
   5   3   4      183.30      185.76      3.69 o
   6   3   4       94.91       98.90      3.13 o
   7   3   4        0.00       -0.69      1.87 o
   8   3   4        7.97       10.96      2.21 o
   9   3   4        0.96        3.05      3.47 o
 -11   4   4        0.18       -1.91      1.91 o
 -10   4   4        0.30       -1.37      1.37 o
  -9   4   4        6.90        6.91      1.60 o
  -8   4   4       22.90       26.99      1.68 o
  -7   4   4        3.19        6.74      1.10 o
  -6   4   4      252.50      259.73      3.86 o
  -5   4   4      124.97      112.75      1.89 o
  -4   4   4     1449.99     1616.81     17.35 o
  -3   4   4      767.44      788.11      9.49 o
  -2   4   4     1160.81     1154.60     10.37 o
  -1   4   4        0.80        1.90      0.34 o
   0   4   4      212.67      251.42      2.91 o
   1   4   4      195.03      169.28      2.29 o
   2   4   4      162.48      147.19      2.50 o
   3   4   4      380.30      350.46      4.82 o
   4   4   4        0.68       -0.71      0.81 o
   5   4   4       13.83       14.09      1.30 o
   6   4   4        5.03        5.32      1.47 o
   7   4   4        3.12        1.62      1.49 o
   8   4   4        0.52       -1.61      1.61 o
 -11   5   4        1.57       -1.85      2.11 o
 -10   5   4        0.00       -0.87      1.40 o
  -9   5   4        0.15       -0.87      1.20 o
  -8   5   4        5.25        5.53      1.21 o
  -7   5   4      211.28      213.93      3.68 o
  -6   5   4       44.69       46.13      1.81 o
  -5   5   4      517.10      523.83      6.64 o
  -4   5   4       20.11       14.52      0.91 o
  -3   5   4       41.12       67.44      1.31 o
  -2   5   4       53.24       73.11      1.11 o
  -1   5   4        0.22        1.76      0.41 o
   0   5   4       76.00       79.67      1.60 o
   1   5   4       65.52       73.92      1.52 o
   2   5   4      122.76      122.72      2.27 o
   3   5   4       99.05       91.69      2.06 o
   4   5   4       26.13       25.19      1.28 o
   5   5   4        3.54        3.29      1.08 o
   6   5   4      238.32      237.08      7.11 o
   7   5   4        2.45        3.31      1.75 o
   8   5   4        0.98        0.17      1.82 o
 -11   6   4        0.10       -2.04      2.04 o
 -10   6   4       10.34       14.46      1.81 o
  -9   6   4       19.61       24.08      1.79 o
  -8   6   4       22.83       22.94      1.87 o
  -7   6   4      327.76      298.99      4.67 o
  -6   6   4        9.70        7.40      0.97 o
  -5   6   4        1.24        2.09      0.55 o
  -4   6   4        0.72        2.76      1.37 o
  -3   6   4      968.39      960.75     11.45 o
  -2   6   4      611.70      584.09      5.80 o
  -1   6   4       25.71       30.71      0.97 o
   0   6   4      418.78      434.42      4.63 o
   1   6   4      584.68      585.15      8.81 o
   2   6   4        1.11        0.31      0.60 o
   3   6   4        0.03       -0.48      0.69 o
   4   6   4       22.05       20.62      1.26 o
   5   6   4        6.03        5.93      1.27 o
   6   6   4        0.10        0.51      1.33 o
   7   6   4        0.50       -1.06      1.41 o
   8   6   4        0.01       -1.28      1.77 o
 -10   7   4        2.05        4.74      1.61 o
  -9   7   4       12.68       14.24      1.58 o
  -8   7   4       32.33       34.41      1.73 o
  -7   7   4      109.13      104.51      2.57 o
  -6   7   4      103.58      101.46      4.47 o
  -5   7   4        0.72        0.43      0.96 o
  -4   7   4       20.86       20.64      1.30 o
  -3   7   4       98.45       86.77      1.80 o
  -2   7   4       37.39       29.06      0.89 o
  -1   7   4      190.32      182.13      2.64 o
   0   7   4     2681.86     2654.50     24.70 o
   1   7   4      118.35      123.57      1.98 o
   2   7   4      219.76      218.73      3.18 o
   3   7   4       43.37       43.00      1.52 o
   4   7   4      113.55      115.09      2.56 o
   5   7   4       21.05       19.52      1.64 o
   6   7   4        8.26        8.67      2.12 o
   7   7   4        1.36        4.25      2.17 o
   8   7   4        1.64        1.24      2.61 o
 -10   8   4        0.49       -0.61      1.95 o
  -9   8   4        9.90       10.99      1.46 o
  -8   8   4        1.48        0.62      0.87 o
  -7   8   4       36.54       39.31      1.70 o
  -6   8   4       71.92       72.22      4.83 o
  -5   8   4       20.94       19.36      1.64 o
  -4   8   4       49.47       54.45      2.66 o
  -3   8   4       40.59       45.68      1.31 o
  -2   8   4      288.54      328.77      3.76 o
  -1   8   4       87.05       81.16      1.70 o
   0   8   4     1316.42     1305.64     13.43 o
   1   8   4      207.31      205.32      2.77 o
   2   8   4      247.24      244.22      3.73 o
   3   8   4       19.48       17.82      1.12 o
   4   8   4        7.39        7.40      1.05 o
   5   8   4        7.41        6.31      1.58 o
   6   8   4        1.05        1.59      1.35 o
   7   8   4       14.13       16.60      2.00 o
   8   8   4        1.49        2.13      1.90 o
 -10   9   4        1.43        1.02      2.98 o
  -9   9   4       10.72       15.24      1.54 o
  -8   9   4        7.30        6.62      1.09 o
  -7   9   4       30.90       35.64      2.63 o
  -6   9   4       73.81       65.15      3.80 o
  -5   9   4       45.03       40.27      2.25 o
  -4   9   4        0.54        1.87      0.46 o
  -3   9   4       41.88       48.47      1.41 o
  -2   9   4       22.32       23.00      0.76 o
  -1   9   4      963.58      986.84     11.03 o
   0   9   4      808.47      816.38      8.80 o
   1   9   4       16.02       22.37      1.01 o
   2   9   4       99.24      100.61      2.20 o
   3   9   4       52.84       52.18      1.94 o
   4   9   4      129.30      118.93      3.13 o
   5   9   4       47.79       43.10      2.36 o
   6   9   4        0.94        0.55      1.36 o
   7   9   4        0.40        1.74      1.59 o
   8   9   4        3.82        5.96      2.10 o
 -10  10   4        0.00        3.00      2.13 o
  -9  10   4        0.01       -0.14      1.25 o
  -8  10   4        8.12       10.94      1.10 o
  -7  10   4        0.02        0.13      1.64 o
  -6  10   4       76.11       75.13      4.06 o
  -5  10   4       97.16       89.99      3.44 o
  -4  10   4       33.28       28.68      1.14 o
  -3  10   4       18.94       14.01      0.75 o
  -2  10   4        6.52        6.16      0.55 o
  -1  10   4      189.22      188.40      2.66 o
   0  10   4      273.45      278.24      3.67 o
   1  10   4       12.88       15.51      0.93 o
   2  10   4      149.52      148.59      2.75 o
   3  10   4        1.36        3.29      1.17 o
   4  10   4       41.44       50.11      2.18 o
   5  10   4        2.74        3.92      1.40 o
   6  10   4        0.05       -1.31      1.31 o
   7  10   4       16.83       20.94      2.19 o
   8  10   4        0.39       -0.87      2.03 o
 -10  11   4        0.39        0.25      2.32 o
  -9  11   4        0.04        2.36      1.77 o
  -8  11   4        3.24        1.28      1.42 o
  -7  11   4       42.35       45.01      3.00 o
  -6  11   4       61.06       58.33      3.20 o
  -5  11   4        6.60        7.16      1.56 o
  -4  11   4       48.37       46.07      2.06 o
  -3  11   4        0.60        0.59      0.51 o
  -2  11   4       38.14       31.55      1.02 o
  -1  11   4      251.97      260.10      3.42 o
   0  11   4       15.31       12.48      0.86 o
   1  11   4        1.47        1.26      0.74 o
   2  11   4       15.58       19.80      1.89 o
   3  11   4      293.92      265.83      4.56 o
   4  11   4        5.07        3.25      1.25 o
   5  11   4        1.41        1.63      1.39 o
   6  11   4        4.03        4.07      1.56 o
   7  11   4        3.57        5.34      1.79 o
  -9  12   4        2.97        6.93      2.21 o
  -8  12   4        2.74        5.62      1.53 o
  -7  12   4        3.54        2.07      1.76 o
  -6  12   4        9.82       11.36      2.50 o
  -5  12   4       61.33       59.19      3.66 o
  -4  12   4       35.63       34.18      1.33 o
  -3  12   4       12.58       14.35      0.93 o
  -2  12   4       15.39       16.64      0.80 o
  -1  12   4      102.10      101.07      1.94 o
   0  12   4        0.46        0.14      0.77 o
   1  12   4        9.00        7.63      1.00 o
   2  12   4       77.23       68.74      2.12 o
   3  12   4       37.77       35.25      1.89 o
   4  12   4        2.28        1.69      1.45 o
   5  12   4        0.19       -1.41      1.41 o
   6  12   4        3.14        4.09      1.64 o
   7  12   4        0.76        0.42      1.66 o
  -9  13   4        1.38        1.45      1.92 o
  -8  13   4        1.31        1.26      1.61 o
  -7  13   4        3.58        6.03      2.30 o
  -6  13   4       55.48       60.22      3.50 o
  -5  13   4        0.00       -0.94      0.94 o
  -4  13   4       10.62       13.72      0.82 o
  -3  13   4       15.36       13.21      0.93 o
  -2  13   4       54.97       55.17      1.78 o
  -1  13   4       35.71       33.82      1.33 o
   0  13   4       20.24       21.13      1.31 o
   1  13   4       88.93       89.24      2.63 o
   2  13   4       18.69       20.90      1.47 o
   3  13   4       51.33       44.63      2.13 o
   4  13   4        3.72        3.38      1.97 o
   5  13   4        0.12       -1.26      1.47 o
   6  13   4        1.47        6.06      1.74 o
   7  13   4        0.27       -1.95      1.95 o
  -9  14   4        0.02       -1.34      3.99 o
  -8  14   4        5.48        4.79      3.51 o
  -7  14   4        2.97        0.87      2.69 o
  -6  14   4       59.23       50.30      3.86 o
  -5  14   4       19.44       18.59      0.99 o
  -4  14   4        3.13        1.16      1.01 o
  -3  14   4        1.40        1.91      0.96 o
  -2  14   4      113.69      118.59      2.65 o
  -1  14   4       86.05       86.00      2.56 o
   0  14   4       90.78       89.43      2.68 o
   1  14   4        3.19        2.75      1.14 o
   2  14   4        0.78       -1.05      1.05 o
   3  14   4       10.04        9.24      1.42 o
   4  14   4       15.61       16.30      1.67 o
   5  14   4        1.80        2.57      1.52 o
   6  14   4        1.26        4.35      2.02 o
  -8  15   4        3.10        4.46      1.84 o
  -7  15   4        1.06        2.39      1.41 o
  -6  15   4       18.32       20.50      1.85 o
  -5  15   4        0.06        0.24      1.20 o
  -4  15   4        3.50        3.70      0.96 o
  -3  15   4       42.72       51.35      1.81 o
  -2  15   4        0.00       -0.18      1.08 o
  -1  15   4      233.24      244.00      4.72 o
   0  15   4       80.20       86.43      2.70 o
   1  15   4       60.97       52.97      2.51 o
   2  15   4        0.45        0.07      1.39 o
   3  15   4       11.49        4.88      1.52 o
   4  15   4       14.11       15.60      2.23 o
   5  15   4        1.13        2.78      1.87 o
   6  15   4        0.72       -0.80      1.93 o
  -8  16   4        3.38        4.09      1.94 o
  -7  16   4        5.82        4.46      1.87 o
  -6  16   4       10.12       10.36      1.11 o
  -5  16   4        5.21        6.55      1.15 o
  -4  16   4        0.00       -0.27      0.99 o
  -3  16   4       10.20       11.21      1.33 o
  -2  16   4        8.48        5.85      1.28 o
  -1  16   4       13.73       12.61      1.49 o
   0  16   4       40.64       38.38      2.26 o
   1  16   4       49.36       44.92      2.45 o
   2  16   4       36.99       30.65      2.21 o
   3  16   4        0.18       -1.09      1.42 o
   4  16   4        0.14        0.75      1.71 o
   5  16   4        1.35        4.38      1.97 o
   6  16   4        1.52        6.33      2.24 o
  -8  17   4        3.63        2.71      2.05 o
  -7  17   4        0.24        0.80      1.65 o
  -6  17   4        0.79        3.65      2.11 o
  -5  17   4       21.84       22.83      1.58 o
  -4  17   4       24.67       25.79      1.84 o
  -3  17   4        3.60        0.06      1.18 o
  -2  17   4       61.45       62.02      2.46 o
  -1  17   4        1.07        0.63      1.41 o
   0  17   4        0.11        1.81      1.82 o
   1  17   4        0.93       -1.19      1.41 o
   2  17   4        4.41        8.43      1.69 o
   3  17   4        2.72        3.97      1.71 o
   4  17   4        5.68        7.89      2.00 o
   5  17   4        6.35        8.40      2.21 o
  -7  18   4        0.10        0.78      1.81 o
  -6  18   4        1.13        0.37      1.04 o
  -5  18   4        6.81       11.05      2.25 o
  -4  18   4        0.57       -1.18      1.18 o
  -3  18   4       43.49       47.19      2.21 o
  -2  18   4        0.02       -0.10      1.35 o
  -1  18   4       13.74       11.65      1.82 o
   0  18   4        0.00       -0.78      1.44 o
   1  18   4        0.32        0.47      1.77 o
   2  18   4       16.38       16.73      2.05 o
   3  18   4        0.61       -0.89      1.65 o
   4  18   4        0.04        3.51      2.03 o
   5  18   4        0.51        2.00      2.03 o
  -6  19   4        2.36        2.90      1.88 o
  -5  19   4        0.44       -0.28      1.63 o
  -4  19   4       35.20       41.56      2.56 o
  -3  19   4        0.12       -1.48      1.48 o
  -2  19   4       13.19       16.90      1.95 o
  -1  19   4        2.51       -0.29      1.51 o
   0  19   4       11.05        8.89      1.85 o
   1  19   4        0.24       -1.52      1.52 o
   2  19   4        2.33        0.62      1.79 o
   3  19   4        3.58        3.34      1.82 o
   4  19   4        1.23        1.74      3.04 o
  -6  20   4        6.25        6.24      2.54 o
  -5  20   4        6.91        5.42      1.67 o
  -4  20   4        0.91        1.76      1.61 o
  -3  20   4       26.19       31.02      3.75 o
  -2  20   4        6.76        7.35      1.78 o
  -1  20   4        7.78       10.21      1.92 o
   0  20   4        0.51       -1.57      1.57 o
   1  20   4       11.25       11.48      2.02 o
   2  20   4        5.22        6.23      1.98 o
   3  20   4        4.09        3.53      1.94 o
  -5  21   4        0.00       -0.47      1.58 o
  -4  21   4        0.07       -1.62      1.62 o
  -3  21   4        0.00        3.39      1.86 o
  -2  21   4        0.19       -1.12      1.63 o
  -1  21   4        0.06       -1.62      1.62 o
   0  21   4        0.01        1.94      1.79 o
   1  21   4        0.36        2.10      2.19 o
   2  21   4        5.60        5.14      2.02 o
  -4  22   4        3.71        1.64      3.34 o
  -3  22   4        0.63        0.82      2.36 o
  -2  22   4       11.40       11.95      2.33 o
  -1  22   4        1.98        2.85      1.92 o
   0  22   4        0.27       -0.93      2.11 o
   1  22   4        1.74       -1.74      1.74 o
 -11   1   5        2.36        1.35      1.74 o
 -10   1   5        8.33       10.48      1.96 o
  -9   1   5        1.19        1.26      3.58 o
  -8   1   5      172.18      160.56      5.10 o
  -7   1   5       88.13       75.56      2.30 o
  -6   1   5       67.94       65.91      1.51 o
  -5   1   5      165.02      152.95      2.25 o
  -4   1   5      400.30      418.55      4.62 o
  -3   1   5      307.10      312.30      3.57 o
  -2   1   5        0.07        0.07      0.32 o
  -1   1   5       82.85      110.08      1.68 o
   0   1   5      901.88      935.82      9.20 o
   1   1   5      149.72      160.09      2.79 o
   2   1   5       17.20       21.90      1.17 o
   3   1   5      309.91      299.12      4.75 o
   4   1   5        1.28        2.33      1.01 o
   5   1   5      498.97      487.41      7.35 o
   6   1   5      137.78      134.83      4.01 o
   7   1   5       35.19       45.67      2.76 o
   8   1   5        0.08       -1.41      1.96 o
 -11   2   5        3.61        4.15      1.89 o
 -10   2   5        5.99        4.79      1.56 o
  -9   2   5        8.15        7.39      1.81 o
  -8   2   5       96.93       91.73      3.70 o
  -7   2   5       49.94       51.88      2.21 o
  -6   2   5        8.88        9.27      0.74 o
  -5   2   5      111.58      110.88      1.66 o
  -4   2   5        2.30        2.15      0.41 o
  -3   2   5        3.14        7.34      0.46 o
  -2   2   5      164.90      175.65      2.17 o
  -1   2   5      430.54      483.79      4.76 o
   0   2   5       40.86       39.99      1.33 o
   1   2   5      252.26      257.51      3.63 o
   2   2   5      534.26      530.58      7.18 o
   3   2   5        1.19        0.02      0.82 o
   4   2   5      389.09      363.96      5.71 o
   5   2   5       38.72       41.54      1.98 o
   6   2   5        5.22        4.94      1.62 o
   7   2   5       11.61       16.27      2.12 o
   8   2   5        4.74        4.84      3.80 o
 -11   3   5        0.06        0.67      1.73 o
 -10   3   5        0.18       -0.09      1.37 o
  -9   3   5       21.04       24.94      4.12 o
  -8   3   5        9.18        8.07      1.39 o
  -7   3   5      285.19      276.46      5.66 o
  -6   3   5       92.49       81.84      1.65 o
  -5   3   5       70.08       66.56      1.37 o
  -4   3   5       64.57       62.48      1.32 o
  -3   3   5      788.65      877.96      8.52 o
  -2   3   5        6.58        8.89      0.57 o
  -1   3   5     1218.27     1279.15     11.57 o
   0   3   5      153.29      157.67      2.16 o
   1   3   5      188.71      199.71      3.05 o
   2   3   5      289.88      310.33      4.73 o
   3   3   5        4.95        4.60      0.99 o
   4   3   5       19.40       19.49      1.37 o
   5   3   5       27.79       28.47      1.75 o
   6   3   5        0.33        2.71      1.39 o
   7   3   5        0.96        0.35      1.79 o
   8   3   5        0.58        0.58      2.07 o
 -11   4   5       13.63       17.74      2.76 o
 -10   4   5        0.37        2.87      1.50 o
  -9   4   5       22.61       19.20      1.99 o
  -8   4   5       24.26       22.75      1.64 o
  -7   4   5       12.57       12.37      1.38 o
  -6   4   5       10.94       11.56      0.74 o
  -5   4   5       91.80       88.35      1.47 o
  -4   4   5      216.70      220.31      2.53 o
  -3   4   5       30.58       44.10      0.86 o
  -2   4   5      684.09      784.66      8.19 o
  -1   4   5        1.11        0.65      0.41 o
   0   4   5      117.40      112.98      1.76 o
   1   4   5      247.87      258.63      3.46 o
   2   4   5      381.49      383.32      5.15 o
   3   4   5       95.48       93.18      2.34 o
   4   4   5       13.59       12.10      1.24 o
   5   4   5       22.65       26.67      1.67 o
   6   4   5       20.11       17.87      1.80 o
   7   4   5       10.69        9.00      2.15 o
   8   4   5        1.94        2.97      2.11 o
 -11   5   5        0.14       -1.53      1.53 o
 -10   5   5        4.32        3.24      1.51 o
  -9   5   5        3.13        5.74      1.55 o
  -8   5   5       37.05       29.79      1.76 o
  -7   5   5        0.04       -0.86      0.86 o
  -6   5   5       34.39       37.80      1.96 o
  -5   5   5       75.61       85.51      1.73 o
  -4   5   5        7.32        6.77      0.59 o
  -3   5   5        5.09        5.29      0.58 o
  -2   5   5      284.02      308.09      3.41 o
  -1   5   5     1030.76     1117.39     11.50 o
   0   5   5        6.32        9.70      0.64 o
   1   5   5       30.59       27.22      1.13 o
   2   5   5        6.00        5.69      0.81 o
   3   5   5      168.46      175.59      3.14 o
   4   5   5        3.99        3.22      1.04 o
   5   5   5        4.87        3.20      1.33 o
   6   5   5        8.75        7.21      1.74 o
   7   5   5        1.74        0.17      2.33 o
   8   5   5        1.65       -1.78      2.04 o
 -11   6   5        0.36        0.50      1.63 o
 -10   6   5        2.91        1.25      1.45 o
  -9   6   5        4.64        4.89      1.52 o
  -8   6   5        0.42        3.40      2.20 o
  -7   6   5      131.05      120.34      2.38 o
  -6   6   5       71.55       65.07      2.64 o
  -5   6   5       98.63       97.76      1.86 o
  -4   6   5      165.75      174.43      2.97 o
  -3   6   5      130.76      134.43      1.90 o
  -2   6   5      554.70      562.92      6.07 o
  -1   6   5       43.38       44.05      1.16 o
   0   6   5      191.70      199.44      2.62 o
   1   6   5       46.45       44.76      1.34 o
   2   6   5        3.96        1.58      0.74 o
   3   6   5       35.08       33.51      1.45 o
   4   6   5        0.00       -0.84      0.84 o
   5   6   5        0.60        1.12      1.41 o
   6   6   5       28.43       28.09      2.75 o
   7   6   5        3.26        3.15      1.95 o
   8   6   5        5.79        8.27      2.30 o
 -10   7   5       17.39       23.66      2.51 o
  -9   7   5        0.02        0.62      1.32 o
  -8   7   5        3.47        2.18      1.00 o
  -7   7   5        2.02        4.52      0.89 o
  -6   7   5        0.11        1.17      2.69 o
  -5   7   5       32.25       35.42      1.79 o
  -4   7   5       93.36      102.57      1.92 o
  -3   7   5      408.57      404.16      4.81 o
  -2   7   5       32.60       38.91      1.01 o
  -1   7   5      922.98      898.62      9.48 o
   0   7   5      249.04      250.58      3.13 o
   1   7   5        3.81        3.39      0.70 o
   2   7   5      245.57      232.28      3.66 o
   3   7   5        0.41       -0.48      0.84 o
   4   7   5       10.01        8.95      1.23 o
   5   7   5        3.73        4.74      1.96 o
   6   7   5        4.08        1.30      1.50 o
   7   7   5        0.08       -0.20      1.82 o
   8   7   5        0.09        0.31      2.34 o
 -10   8   5        0.26        1.12      1.41 o
  -9   8   5        5.85        7.62      1.51 o
  -8   8   5        0.22       -0.06      0.84 o
  -7   8   5       12.82       14.52      2.32 o
  -6   8   5       23.41       20.79      2.32 o
  -5   8   5      261.90      259.28     12.05 o
  -4   8   5      104.05      113.74      2.26 o
  -3   8   5       59.53       70.17      1.37 o
  -2   8   5      172.83      185.04      2.49 o
  -1   8   5        2.79        3.01      0.57 o
   0   8   5      317.93      318.42      4.08 o
   1   8   5       17.60       18.46      0.98 o
   2   8   5       36.05       41.67      1.68 o
   3   8   5       53.21       45.37      1.80 o
   4   8   5        9.28        6.43      1.39 o
   5   8   5       40.92       38.25      2.37 o
   6   8   5        0.04       -1.41      1.41 o
   7   8   5        2.74        0.14      2.06 o
 -10   9   5        0.19        2.87      1.98 o
  -9   9   5        0.11        1.37      1.03 o
  -8   9   5        0.00        0.72      2.12 o
  -7   9   5        0.04       -1.63      1.80 o
  -6   9   5       21.31       20.91      2.46 o
  -5   9   5      207.76      194.62      5.06 o
  -4   9   5       17.80       18.34      0.96 o
  -3   9   5       91.81       83.20      1.55 o
  -2   9   5      104.11       99.19      2.53 o
  -1   9   5      139.83      150.74      2.97 o
   0   9   5       38.49       37.12      1.23 o
   1   9   5       49.68       58.15      1.58 o
   2   9   5       56.25       52.08      1.86 o
   3   9   5        2.96        1.74      0.99 o
   4   9   5       15.27       10.40      1.46 o
   5   9   5       13.51       10.41      1.69 o
   6   9   5       11.46       14.45      1.94 o
   7   9   5        0.11       -0.39      1.90 o
 -10  10   5        6.92       11.08      2.27 o
  -9  10   5        0.50        1.40      1.29 o
  -8  10   5        0.05        0.77      2.32 o
  -7  10   5       50.16       50.94      9.16 o
  -6  10   5       17.36       16.65      2.51 o
  -5  10   5       93.05       95.80      4.53 o
  -4  10   5      134.92      126.90      2.53 o
  -3  10   5       13.68       15.42      0.80 o
  -2  10   5       21.75       25.24      1.15 o
  -1  10   5      242.13      227.21      3.74 o
   0  10   5        0.10        0.15      0.65 o
   1  10   5        1.37        1.17      0.82 o
   2  10   5       90.66       83.11      2.30 o
   3  10   5       22.88       26.45      1.57 o
   4  10   5       26.08       30.83      1.95 o
   5  10   5        0.63        0.13      1.37 o
   6  10   5        1.11        0.64      1.54 o
   7  10   5        0.68        0.84      1.98 o
 -10  11   5        3.16        3.06      2.31 o
  -9  11   5        3.00        2.40      1.27 o
  -8  11   5        2.39        3.19      2.37 o
  -7  11   5        3.23        6.99      2.30 o
  -6  11   5       12.66        9.33      2.20 o
  -5  11   5       18.00       17.29      2.81 o
  -4  11   5       12.48       11.86      0.90 o
  -3  11   5        1.15        1.15      0.60 o
  -2  11   5       43.39       39.09      1.15 o
  -1  11   5       90.06       86.07      2.21 o
   0  11   5      183.52      180.32      3.12 o
   1  11   5       36.53       24.92      1.44 o
   2  11   5        7.36        4.62      1.06 o
   3  11   5        9.41        7.53      2.60 o
   4  11   5        2.37        3.29      1.31 o
   5  11   5        3.85        3.08      1.49 o
   6  11   5        0.58        0.67      1.61 o
   7  11   5        3.29        6.10      2.02 o
  -9  12   5        0.19        1.33      1.78 o
  -8  12   5        2.73        5.86      2.66 o
  -7  12   5       19.18       20.77      2.66 o
  -6  12   5        6.57        6.61      2.15 o
  -5  12   5        7.34        3.91      2.01 o
  -4  12   5       75.83       80.35      1.59 o
  -3  12   5       95.22       95.53      1.93 o
  -2  12   5       11.88       13.09      1.13 o
  -1  12   5      117.11      107.33      2.71 o
   0  12   5      654.68      630.13      8.52 o
   1  12   5       11.37       13.71      1.33 o
   2  12   5      268.46      246.79      4.42 o
   3  12   5        1.61        0.69      1.19 o
   4  12   5       20.64       18.85      1.75 o
   5  12   5        4.05        7.87      1.73 o
   6  12   5        6.46        7.52      1.98 o
  -9  13   5        1.43        2.45      3.63 o
  -8  13   5       21.64       23.62      4.47 o
  -7  13   5        0.55       -2.14      2.14 o
  -6  13   5        0.18       -0.66      2.06 o
  -5  13   5       11.52       13.05      0.89 o
  -4  13   5       13.63       15.20      1.26 o
  -3  13   5        0.94       -0.31      0.82 o
  -2  13   5      208.36      209.94      3.75 o
  -1  13   5      106.10      106.17      2.91 o
   0  13   5       29.10       27.65      1.76 o
   1  13   5        0.04        1.03      1.11 o
   2  13   5        3.59        4.41      1.28 o
   3  13   5       10.35        4.90      1.36 o
   4  13   5        0.00       -0.04      1.28 o
   5  13   5        0.12        1.03      1.76 o
   6  13   5        7.97       11.36      2.40 o
  -9  14   5        5.23        3.49      1.82 o
  -8  14   5        2.55        3.96      3.44 o
  -7  14   5        9.36       12.29      2.82 o
  -6  14   5        1.61        1.52      2.21 o
  -5  14   5        0.06       -0.68      0.68 o
  -4  14   5      207.63      201.09      3.70 o
  -3  14   5       15.98       14.65      1.21 o
  -2  14   5      107.93      102.25      3.60 o
  -1  14   5       65.37       65.70      2.44 o
   0  14   5       57.68       55.79      2.31 o
   1  14   5       39.54       44.14      2.34 o
   2  14   5        5.48        4.80      1.54 o
   3  14   5        2.17        4.23      1.60 o
   4  14   5       10.99       11.35      2.15 o
   5  14   5        3.03        3.79      1.96 o
   6  14   5        1.41        0.76      2.04 o
  -8  15   5        0.15       -0.33      3.35 o
  -7  15   5        3.20        6.09      2.68 o
  -6  15   5        8.82        6.20      2.49 o
  -5  15   5        9.27       10.84      1.01 o
  -4  15   5       80.58       80.79      2.59 o
  -3  15   5       12.86       12.23      1.24 o
  -2  15   5       28.30       29.54      1.78 o
  -1  15   5      221.52      222.09      4.57 o
   0  15   5       30.83       29.95      2.40 o
   1  15   5        1.75        2.98      1.53 o
   2  15   5        6.56        5.31      1.59 o
   3  15   5        0.60        1.28      1.51 o
   4  15   5        0.01        0.01      1.71 o
   5  15   5        0.47        3.46      2.03 o
  -8  16   5        0.88        1.20      3.85 o
  -7  16   5        0.21       -1.45      2.49 o
  -6  16   5       27.54       28.90      1.69 o
  -5  16   5        9.07        7.15      1.05 o
  -4  16   5        0.70        0.79      1.18 o
  -3  16   5      142.28      153.92      3.60 o
  -2  16   5       46.90       50.47      2.20 o
  -1  16   5        2.68        2.41      1.28 o
   0  16   5        3.88        0.60      1.47 o
   1  16   5       18.05       17.28      1.96 o
   2  16   5        2.17        2.14      1.57 o
   3  16   5        7.56        7.35      1.86 o
   4  16   5        1.11       -0.68      1.82 o
   5  16   5        0.10       -0.11      2.02 o
  -7  17   5        2.34        4.36      1.76 o
  -6  17   5        0.40        2.93      1.67 o
  -5  17   5        0.04       -1.03      1.05 o
  -4  17   5        7.12        7.81      1.42 o
  -3  17   5        1.20        2.36      1.27 o
  -2  17   5       15.92       19.43      1.68 o
  -1  17   5       13.69       11.02      1.75 o
   0  17   5        0.71       -0.68      1.47 o
   1  17   5        2.67        0.71      1.45 o
   2  17   5        5.16        3.06      1.69 o
   3  17   5        0.41        0.25      1.68 o
   4  17   5        1.58       -0.24      1.93 o
   5  17   5        0.35       -0.77      2.49 o
  -7  18   5        0.08        0.74      1.95 o
  -6  18   5        6.13        3.91      1.83 o
  -5  18   5       28.92       28.93      3.31 o
  -4  18   5        0.00       -0.99      1.24 o
  -3  18   5        0.58        2.16      2.48 o
  -2  18   5        2.18        1.27      1.47 o
  -1  18   5        0.53       -0.26      1.49 o
   0  18   5        0.18       -0.79      1.54 o
   1  18   5        0.21       -0.28      1.60 o
   2  18   5       15.55       18.00      2.21 o
   3  18   5        0.12       -1.61      1.61 o
   4  18   5        3.22        2.12      2.17 o
  -6  19   5        6.58        3.69      1.93 o
  -5  19   5        5.77        9.13      1.64 o
  -4  19   5        3.23        2.23      1.64 o
  -3  19   5        2.63        2.20      1.63 o
  -2  19   5        4.55        1.47      1.72 o
  -1  19   5        3.67        4.64      1.68 o
   0  19   5       16.43       16.24      2.11 o
   1  19   5        2.14        2.69      1.77 o
   2  19   5        0.00        0.20      2.32 o
   3  19   5        0.85       -1.44      1.81 o
  -5  20   5       12.03       13.93      1.92 o
  -4  20   5        7.56        4.47      1.73 o
  -3  20   5        0.75        1.69      1.75 o
  -2  20   5        0.17        0.51      1.82 o
  -1  20   5        0.78       -1.02      1.66 o
   0  20   5        1.67        0.24      1.69 o
   1  20   5        0.57       -1.68      1.68 o
   2  20   5        2.06       -0.07      1.89 o
   3  20   5        0.97        2.37      4.18 o
  -4  21   5        4.23        2.50      1.85 o
  -3  21   5        3.05        2.08      1.85 o
  -2  21   5        4.07        5.98      2.11 o
  -1  21   5        0.01       -1.70      1.70 o
   0  21   5        1.27        1.34      1.90 o
   1  21   5        0.26       -0.19      1.89 o
  -3  22   5        0.83        1.76      1.94 o
  -2  22   5        0.39        0.21      2.05 o
  -1  22   5        4.04        5.05      2.25 o
   0  22   5        1.27        0.73      1.95 o
 -11   0   6        9.27       12.86      2.74 o
 -10   0   6        2.60        1.60      2.63 o
  -9   0   6        0.25       -1.51      2.03 o
  -8   0   6        5.91        5.40      2.31 o
  -7   0   6      183.97      184.56      8.16 o
  -6   0   6      597.20      598.39     10.19 o
  -5   0   6       59.97       63.92      3.27 o
  -4   0   6        7.01        4.70      0.79 o
  -3   0   6     2043.21     2072.48     33.27 o
  -2   0   6      895.47     1039.02     13.54 o
  -1   0   6       89.50      100.47      3.12 o
   0   0   6      348.82      439.02     10.29 o
   1   0   6      127.38      123.45      3.58 o
   2   0   6     1024.29     1030.20     18.30 o
   3   0   6       31.11       27.84      2.18 o
   4   0   6       51.26       45.62      2.78 o
   5   0   6       62.72       72.34      3.63 o
   6   0   6       11.96       15.48      2.86 o
   7   0   6       18.68       21.95      4.49 o
 -11   1   6        2.84        4.89      1.80 o
 -10   1   6        2.04        1.60      1.75 o
  -9   1   6        0.70       -1.34      1.45 o
  -8   1   6       40.29       42.28      2.69 o
  -7   1   6       51.37       57.97      2.40 o
  -6   1   6        0.46        2.36      0.57 o
  -5   1   6       25.70       20.90      0.84 o
  -4   1   6      203.09      196.74      2.58 o
  -3   1   6        0.53        0.35      0.61 o
  -2   1   6      287.24      306.70      3.29 o
  -1   1   6      123.67      139.59      2.56 o
   0   1   6       52.13       52.01      1.42 o
   1   1   6      297.50      300.98      4.58 o
   2   1   6       19.44       23.80      1.33 o
   3   1   6       10.79       12.80      1.21 o
   4   1   6      194.78      208.87      5.06 o
   5   1   6        1.62        1.59      1.24 o
   6   1   6        0.69       -1.58      1.58 o
   7   1   6        0.37       -1.93      1.93 o
 -11   2   6        1.99        3.60      1.72 o
 -10   2   6        0.49       -1.61      1.63 o
  -9   2   6        8.91        9.83      1.87 o
  -8   2   6        7.86        5.24      2.11 o
  -7   2   6       38.80       28.59      3.13 o
  -6   2   6      229.86      231.30      3.30 o
  -5   2   6       25.37       25.43      0.84 o
  -4   2   6        5.98        7.63      0.56 o
  -3   2   6      355.24      397.24      4.56 o
  -2   2   6        1.30        0.67      0.46 o
  -1   2   6       28.04       30.83      0.94 o
   0   2   6       53.16       52.23      1.57 o
   1   2   6      230.76      229.58      3.79 o
   2   2   6       18.93       21.83      1.28 o
   3   2   6        0.22       -0.08      0.89 o
   4   2   6       52.71       57.67      2.18 o
   5   2   6        0.66       -0.55      1.17 o
   6   2   6        6.21        8.04      1.76 o
   7   2   6        8.33        8.23      2.91 o
 -11   3   6        2.93        2.33      1.68 o
 -10   3   6        5.88        7.52      1.92 o
  -9   3   6        9.89        9.06      3.27 o
  -8   3   6        0.56        0.35      1.36 o
  -7   3   6      123.16      124.19      6.82 o
  -6   3   6       22.23       22.92      1.04 o
  -5   3   6       23.26       20.55      0.88 o
  -4   3   6       66.70       66.68      1.20 o
  -3   3   6       76.81       86.12      1.86 o
  -2   3   6      322.17      376.10      4.71 o
  -1   3   6       35.00       27.72      1.06 o
   0   3   6      201.04      200.33      3.68 o
   1   3   6      558.24      549.35      7.41 o
   2   3   6       10.60       11.47      1.06 o
   3   3   6       26.14       24.24      1.49 o
   4   3   6       13.42       11.36      1.35 o
   5   3   6       46.74       44.83      2.30 o
   6   3   6        0.33        0.08      1.48 o
   7   3   6        0.45       -0.37      2.01 o
 -11   4   6        0.56        1.54      1.62 o
 -10   4   6        0.20        0.35      1.56 o
  -9   4   6       14.96       20.48      3.37 o
  -8   4   6        7.77        4.64      2.18 o
  -7   4   6       16.31       14.54      1.45 o
  -6   4   6      557.79      551.82      7.68 o
  -5   4   6       62.87       65.85      1.49 o
  -4   4   6        9.10        8.06      0.58 o
  -3   4   6       61.57       59.45      1.16 o
  -2   4   6        8.69        5.92      0.56 o
  -1   4   6        9.17        6.64      0.57 o
   0   4   6      256.87      253.89      3.41 o
   1   4   6       65.32       75.49      2.04 o
   2   4   6       53.56       53.39      1.85 o
   3   4   6        0.25       -0.89      0.89 o
   4   4   6        1.76        2.41      1.12 o
   5   4   6       66.75       70.00      3.09 o
   6   4   6        0.38       -1.33      1.51 o
   7   4   6        0.55        1.09      2.09 o
 -11   5   6        0.21       -1.39      1.51 o
 -10   5   6        1.06       -0.75      1.50 o
  -9   5   6        0.03       -0.13      1.46 o
  -8   5   6       18.96       16.64      2.01 o
  -7   5   6        5.97        5.24      1.05 o
  -6   5   6       60.48       58.10      1.55 o
  -5   5   6      114.84      109.25      1.88 o
  -4   5   6        0.34        0.81      0.47 o
  -3   5   6        4.04        3.40      0.74 o
  -2   5   6        0.59       -0.08      0.35 o
  -1   5   6       95.08       87.03      1.68 o
   0   5   6        0.00       -0.28      0.53 o
   1   5   6       49.76       47.90      1.56 o
   2   5   6        1.77        3.50      0.89 o
   3   5   6      124.50      105.20      2.71 o
   4   5   6       58.53       62.49      2.47 o
   5   5   6       87.47       77.60      4.08 o
   6   5   6        0.60       -1.52      1.52 o
   7   5   6        1.94        0.60      2.37 o
 -11   6   6        7.68        7.68      4.28 o
 -10   6   6        0.17       -0.56      1.44 o
  -9   6   6        2.53        4.10      1.54 o
  -8   6   6        1.92        3.09      1.18 o
  -7   6   6        2.58        0.57      0.86 o
  -6   6   6       16.89       14.14      1.28 o
  -5   6   6      121.40      107.56      1.94 o
  -4   6   6        7.75        9.61      0.66 o
  -3   6   6        4.40        4.29      0.50 o
  -2   6   6       14.28       13.47      0.73 o
  -1   6   6        0.11        0.32      0.54 o
   0   6   6      519.64      516.60      5.66 o
   1   6   6       38.10       30.75      1.21 o
   2   6   6       62.40       71.25      2.00 o
   3   6   6       31.59       28.49      1.73 o
   4   6   6       20.27       14.75      1.58 o
   5   6   6       12.27       12.99      1.81 o
   6   6   6        0.99        0.75      1.55 o
   7   6   6        0.35       -1.91      1.91 o
 -10   7   6        0.35        1.98      1.53 o
  -9   7   6        4.79        3.23      1.86 o
  -8   7   6       69.80       62.06      2.15 o
  -7   7   6        1.12       -0.48      0.88 o
  -6   7   6       45.75       47.77      1.56 o
  -5   7   6       27.21       26.84      2.10 o
  -4   7   6      252.67      258.95      3.61 o
  -3   7   6        9.37       12.50      0.68 o
  -2   7   6       68.67       72.46      1.48 o
  -1   7   6       29.69       29.27      1.05 o
   0   7   6       14.21       15.49      0.96 o
   1   7   6        6.34        6.06      0.88 o
   2   7   6       20.63       21.65      1.39 o
   3   7   6       99.01       91.49      2.64 o
   4   7   6       64.50       56.78      2.38 o
   5   7   6       23.43       24.32      2.16 o
   6   7   6        0.11       -1.85      2.19 o
   7   7   6        0.01        1.51      2.01 o
 -10   8   6        0.95        1.59      1.89 o
  -9   8   6        3.12        6.19      2.45 o
  -8   8   6        1.46        2.57      1.27 o
  -7   8   6        2.18        0.93      2.58 o
  -6   8   6       20.10       19.10      2.30 o
  -5   8   6       37.34       37.86      1.36 o
  -4   8   6        8.78       10.54      0.69 o
  -3   8   6        1.01        1.65      0.59 o
  -2   8   6        0.94        0.04      0.55 o
  -1   8   6        1.04        0.97      0.62 o
   0   8   6       11.61       12.35      0.91 o
   1   8   6      291.15      267.85      4.46 o
   2   8   6       10.25       12.09      1.23 o
   3   8   6       61.43       54.81      2.69 o
   4   8   6        7.59        6.45      1.43 o
   5   8   6        0.55       -1.20      1.43 o
   6   8   6       10.20        8.30      2.02 o
   7   8   6        1.74       -1.25      2.05 o
 -10   9   6        2.05        2.96      1.96 o
  -9   9   6       18.38       18.42      2.01 o
  -8   9   6        0.03        4.64      3.02 o
  -7   9   6        0.29        1.65      2.55 o
  -6   9   6       10.15       10.93      2.20 o
  -5   9   6        5.14        7.07      0.76 o
  -4   9   6       30.34       28.11      0.98 o
  -3   9   6      114.16      104.35      1.96 o
  -2   9   6      352.01      352.81      4.33 o
  -1   9   6        4.30        6.39      0.77 o
   0   9   6       58.85       57.96      1.92 o
   1   9   6       13.86       11.59      1.19 o
   2   9   6       20.47       19.61      1.41 o
   3   9   6       26.01       21.94      1.55 o
   4   9   6       40.21       44.61      2.47 o
   5   9   6        1.77        1.98      1.56 o
   6   9   6        4.07       11.48      2.52 o
   7   9   6        0.71       -0.80      2.41 o
 -10  10   6        0.01        0.54      1.93 o
  -9  10   6       10.31       14.33      1.85 o
  -8  10   6       49.30       50.48      5.49 o
  -7  10   6       40.52       41.27      4.78 o
  -6  10   6      120.27      113.25      4.92 o
  -5  10   6       25.14       21.88      1.13 o
  -4  10   6      138.32      129.61      2.14 o
  -3  10   6       94.51       95.11      1.92 o
  -2  10   6      211.74      199.60      2.91 o
  -1  10   6       97.90       96.58      2.45 o
   0  10   6      113.41      112.20      2.62 o
   1  10   6        5.88        2.62      1.01 o
   2  10   6        7.73        5.72      1.11 o
   3  10   6        5.51        4.99      1.65 o
   4  10   6        0.45       -1.39      1.39 o
   5  10   6        1.69        4.15      1.67 o
   6  10   6        2.66        6.22      2.33 o
 -10  11   6        0.34       -0.51      2.04 o
  -9  11   6        0.74        2.71      2.78 o
  -8  11   6        3.53        7.48      3.25 o
  -7  11   6        1.88        2.37      2.82 o
  -6  11   6       28.81       26.87      2.91 o
  -5  11   6        1.37        1.57      0.72 o
  -4  11   6       74.34       71.37      1.63 o
  -3  11   6        3.10        1.67      0.83 o
  -2  11   6       37.32       42.22      1.66 o
  -1  11   6      680.31      641.88      9.57 o
   0  11   6      267.78      248.44      4.32 o
   1  11   6       38.79       41.30      1.82 o
   2  11   6        2.63        0.47      1.04 o
   3  11   6       99.13       95.63      3.67 o
   4  11   6        0.39       -1.12      1.29 o
   5  11   6       18.87       21.68      2.26 o
   6  11   6        0.04       -1.65      1.65 o
  -9  12   6        6.06       12.50      4.25 o
  -8  12   6        4.88        3.39      2.64 o
  -7  12   6        0.53        1.80      3.11 o
  -6  12   6       40.81       43.30      3.53 o
  -5  12   6       16.50       13.04      1.67 o
  -4  12   6       70.78       69.40      2.04 o
  -3  12   6       22.58       24.77      1.69 o
  -2  12   6      145.65      152.11      3.16 o
  -1  12   6      103.47      106.90      3.03 o
   0  12   6        4.02        2.07      1.25 o
   1  12   6        0.66       -0.32      1.18 o
   2  12   6        0.08        0.01      1.39 o
   3  12   6        8.92        4.63      1.62 o
   4  12   6        0.05       -1.54      1.54 o
   5  12   6       15.25       17.77      2.59 o
   6  12   6        1.57       -0.30      2.19 o
  -9  13   6        0.08        1.57      3.27 o
  -8  13   6        0.26       -1.64      3.28 o
  -7  13   6        1.89        3.57      3.35 o
  -6  13   6        3.22        3.24      2.15 o
  -5  13   6       47.38       45.80      1.47 o
  -4  13   6       26.13       30.68      1.84 o
  -3  13   6       13.44       11.40      1.19 o
  -2  13   6       19.53       20.65      1.65 o
  -1  13   6       70.84       70.14      2.56 o
   0  13   6       31.62       25.08      1.81 o
   1  13   6       11.11        8.12      1.37 o
   2  13   6        3.40        4.88      1.56 o
   3  13   6        4.60        4.98      1.65 o
   4  13   6        1.48        4.04      1.90 o
   5  13   6        1.88        1.72      2.04 o
  -9  14   6        1.58        7.62      4.05 o
  -8  14   6        0.02       -3.09      3.09 o
  -7  14   6        1.82        2.90      3.40 o
  -6  14   6        4.81        5.57      2.41 o
  -5  14   6       34.86       30.14      1.32 o
  -4  14   6        0.00       -0.03      0.96 o
  -3  14   6       18.05       18.69      1.54 o
  -2  14   6        0.97        0.62      1.18 o
  -1  14   6       74.78       77.46      2.68 o
   0  14   6       50.28       51.06      2.32 o
   1  14   6        0.01       -1.16      1.34 o
   2  14   6        0.92        2.02      1.57 o
   3  14   6        9.40       10.19      1.90 o
   4  14   6        9.81       13.37      2.37 o
   5  14   6        0.34        0.24      2.03 o
  -8  15   6        2.47        7.26      4.05 o
  -7  15   6       16.59       17.23      4.24 o
  -6  15   6        5.78        1.71      2.82 o
  -5  15   6        2.65        4.28      0.94 o
  -4  15   6       15.60       17.52      1.57 o
  -3  15   6        0.10        0.09      1.25 o
  -2  15   6       62.53       65.44      2.51 o
  -1  15   6       26.75       22.97      2.20 o
   0  15   6       44.48       50.52      2.62 o
   1  15   6        0.70        0.07      1.52 o
   2  15   6        0.03       -0.47      1.59 o
   3  15   6        4.40        1.93      1.70 o
   4  15   6        0.35       -1.00      1.95 o
   5  15   6        0.66       -0.68      2.57 o
  -8  16   6        2.84       10.17      4.63 o
  -7  16   6        0.03        2.66      3.70 o
  -6  16   6        6.10        5.91      1.78 o
  -5  16   6       12.64       16.47      2.42 o
  -4  16   6        0.33        1.65      1.29 o
  -3  16   6        5.68        1.14      1.37 o
  -2  16   6        0.36        0.94      1.27 o
  -1  16   6        0.09       -0.27      1.22 o
   0  16   6        4.66        3.04      1.63 o
   1  16   6        6.84        5.68      1.74 o
   2  16   6        0.59       -0.62      1.64 o
   3  16   6        1.67       -0.30      1.68 o
   4  16   6       12.99       17.88      2.72 o
  -7  17   6        4.58        3.84      1.69 o
  -6  17   6       13.68       17.29      2.01 o
  -5  17   6        4.40        0.15      1.17 o
  -4  17   6        7.54        6.49      1.68 o
  -3  17   6       24.21       26.48      2.03 o
  -2  17   6        7.98        7.59      1.52 o
  -1  17   6        4.45        2.55      1.58 o
   0  17   6       20.54       25.58      3.11 o
   1  17   6       10.19       10.57      2.00 o
   2  17   6        3.21        2.12      1.76 o
   3  17   6        0.11       -1.03      1.73 o
   4  17   6        4.91        7.94      2.65 o
  -7  18   6        0.04        3.36      1.92 o
  -6  18   6        4.43        7.05      1.89 o
  -5  18   6        2.32        2.93      1.33 o
  -4  18   6        9.51        9.77      1.68 o
  -3  18   6        7.48        5.69      1.80 o
  -2  18   6        0.24       -0.09      1.64 o
  -1  18   6        7.24        8.92      2.00 o
   0  18   6        0.53        0.08      1.67 o
   1  18   6        0.61        0.61      1.82 o
   2  18   6        1.42        2.68      1.85 o
   3  18   6        0.55        1.87      2.17 o
  -6  19   6       16.65       22.09      3.33 o
  -5  19   6        4.69        1.13      1.49 o
  -4  19   6        3.33        5.16      2.80 o
  -3  19   6        1.50        0.76      1.73 o
  -2  19   6        2.96       -0.10      1.79 o
  -1  19   6        2.58        2.26      1.83 o
   0  19   6        1.62        0.01      1.68 o
   1  19   6        4.94        0.39      1.84 o
   2  19   6        0.14        1.04      1.93 o
  -5  20   6        1.02        0.89      1.58 o
  -4  20   6        0.55        0.41      1.69 o
  -3  20   6        0.36       -2.12      2.26 o
  -2  20   6        0.16       -1.60      1.80 o
  -1  20   6       15.39       10.62      2.87 o
   0  20   6        1.02       -0.55      1.80 o
   1  20   6        1.37       -1.09      1.85 o
  -4  21   6        2.97        4.66      3.50 o
  -3  21   6        0.24       -0.87      1.90 o
  -2  21   6        5.22        2.76      2.11 o
  -1  21   6        5.52        0.92      2.13 o
   0  21   6        0.74       -0.56      2.17 o
 -11   1   7        2.57        1.04      2.10 o
 -10   1   7        1.78        3.54      1.90 o
  -9   1   7        0.97       -1.53      2.76 o
  -8   1   7        6.76        9.53      1.82 o
  -7   1   7      144.95      147.68      3.99 o
  -6   1   7       44.98       48.43      2.39 o
  -5   1   7      542.03      543.57      6.49 o
  -4   1   7      308.47      317.82      4.21 o
  -3   1   7      205.91      223.79      2.82 o
  -2   1   7       19.82       16.10      0.75 o
  -1   1   7      316.10      323.12      4.71 o
   0   1   7       13.97       12.15      0.98 o
   1   1   7       43.48       48.09      1.72 o
   2   1   7       99.71       94.32      2.53 o
   3   1   7        0.99        0.49      1.05 o
   4   1   7        1.80        0.38      1.22 o
   5   1   7        0.06       -1.24      1.52 o
   6   1   7       15.43       15.71      2.88 o
   7   1   7        4.41        4.38      3.08 o
 -11   2   7        0.10        1.14      2.04 o
 -10   2   7        0.08        0.94      1.74 o
  -9   2   7       12.08       19.70      2.28 o
  -8   2   7       46.97       48.16      2.96 o
  -7   2   7       73.24       69.52      4.42 o
  -6   2   7       16.30       20.52      1.34 o
  -5   2   7       82.00       93.28      1.72 o
  -4   2   7        7.51        5.43      0.65 o
  -3   2   7      114.21      125.45      1.92 o
  -2   2   7       28.80       29.96      1.16 o
  -1   2   7       80.89       85.28      1.74 o
   0   2   7        0.04       -0.59      0.59 o
   1   2   7        8.21        5.11      0.90 o
   2   2   7      541.54      561.32      7.93 o
   3   2   7      174.35      175.90      3.70 o
   4   2   7       14.17       14.86      1.78 o
   5   2   7       21.61       29.13      2.39 o
   6   2   7       18.26       18.89      3.01 o
   7   2   7        2.78        7.73      2.90 o
 -11   3   7        0.60        1.27      1.77 o
 -10   3   7        0.60        1.52      3.66 o
  -9   3   7        5.34        5.90      1.84 o
  -8   3   7       82.80       84.94      3.69 o
  -7   3   7       21.43       25.46      2.14 o
  -6   3   7       65.38       66.74      2.12 o
  -5   3   7      401.43      380.06      4.50 o
  -4   3   7        0.47        2.86      0.57 o
  -3   3   7        0.03        0.82      0.44 o
  -2   3   7        1.91        1.60      0.53 o
  -1   3   7       35.57       31.76      1.07 o
   0   3   7        1.03        0.67      0.68 o
   1   3   7        0.00       -0.77      0.77 o
   2   3   7        0.08       -0.75      0.99 o
   3   3   7       34.37       37.66      2.01 o
   4   3   7        0.95       -1.04      1.21 o
   5   3   7       32.45       37.69      3.15 o
   6   3   7        1.33        1.88      2.22 o
   7   3   7        0.40        0.31      4.71 o
 -11   4   7        0.01       -0.80      1.76 o
 -10   4   7        0.00       -1.13      1.73 o
  -9   4   7       28.69       30.54      3.45 o
  -8   4   7       38.75       42.99      2.23 o
  -7   4   7       14.34       17.85      1.48 o
  -6   4   7        0.83        1.12      0.90 o
  -5   4   7       30.66       26.15      1.34 o
  -4   4   7        0.88       -0.15      0.50 o
  -3   4   7      542.00      580.78      6.46 o
  -2   4   7       36.00       37.59      1.15 o
  -1   4   7        0.00       -0.59      0.59 o
   0   4   7        0.52       -0.08      0.68 o
   1   4   7        6.78        2.01      0.94 o
   2   4   7        8.46        9.80      2.06 o
   3   4   7        4.09        3.61      1.25 o
   4   4   7        8.07        6.24      1.48 o
   5   4   7       26.59       30.21      2.41 o
   6   4   7       20.46       23.67      3.13 o
   7   4   7        0.51       -0.78      2.52 o
 -11   5   7        0.60        2.68      2.41 o
 -10   5   7        1.48        3.65      1.84 o
  -9   5   7        2.19        3.52      1.63 o
  -8   5   7        2.71        3.54      1.22 o
  -7   5   7        1.37        0.46      1.49 o
  -6   5   7        3.46        3.98      0.94 o
  -5   5   7      149.26      145.01      2.87 o
  -4   5   7        0.06       -0.23      0.49 o
  -3   5   7       39.87       45.74      1.61 o
  -2   5   7        0.35       -0.52      0.53 o
  -1   5   7       23.43       27.30      1.23 o
   0   5   7      228.36      222.19      3.50 o
   1   5   7      148.76      142.21      3.32 o
   2   5   7      189.94      178.62      3.98 o
   3   5   7        5.37        6.60      1.33 o
   4   5   7      116.65      126.08      3.62 o
   5   5   7        1.50        1.11      1.56 o
   6   5   7       14.01       12.54      2.45 o
 -10   6   7        2.35        3.22      2.40 o
  -9   6   7        0.76        1.47      1.53 o
  -8   6   7       42.77       46.16      2.18 o
  -7   6   7      136.00      119.01      3.12 o
  -6   6   7      125.55      122.81      2.96 o
  -5   6   7       31.36       26.68      1.15 o
  -4   6   7       18.75       20.92      1.02 o
  -3   6   7       34.45       35.18      1.08 o
  -2   6   7       94.66       84.70      1.90 o
  -1   6   7        1.28       -0.61      0.61 o
   0   6   7       96.97       94.41      2.71 o
   1   6   7        0.56       -0.56      0.92 o
   2   6   7      126.29      120.79      3.24 o
   3   6   7        0.60        0.77      1.14 o
   4   6   7        0.36        0.69      1.47 o
   5   6   7       13.99       15.84      2.11 o
   6   6   7        0.19        0.44      1.78 o
 -10   7   7        1.95        3.39      2.12 o
  -9   7   7        3.52        0.29      1.39 o
  -8   7   7       15.39       18.12      1.37 o
  -7   7   7        0.69        0.98      0.92 o
  -6   7   7        2.60       -0.16      0.81 o
  -5   7   7        1.33        1.08      0.61 o
  -4   7   7       89.67       99.04      2.04 o
  -3   7   7       18.50       17.74      0.88 o
  -2   7   7      196.23      195.33      4.62 o
  -1   7   7       50.21       42.81      1.39 o
   0   7   7       28.30       28.04      1.46 o
   1   7   7        0.03       -0.92      0.92 o
   2   7   7       93.68       87.75      2.58 o
   3   7   7       15.62       12.20      1.53 o
   4   7   7        9.37        8.41      2.55 o
   5   7   7       15.12       17.75      3.50 o
   6   7   7        0.00        0.38      1.78 o
 -10   8   7        0.05       -1.03      3.19 o
  -9   8   7        1.35        1.39      3.03 o
  -8   8   7       17.67       16.22      1.77 o
  -7   8   7       52.48       42.95      2.20 o
  -6   8   7       78.70       73.18      2.44 o
  -5   8   7       44.82       41.37      1.27 o
  -4   8   7       33.96       31.56      1.25 o
  -3   8   7       21.36       18.34      1.01 o
  -2   8   7       76.16       84.35      2.02 o
  -1   8   7      248.54      258.91      4.30 o
   0   8   7      124.50      112.93      2.70 o
   1   8   7        3.75        1.62      1.01 o
   2   8   7      124.99      113.34      3.33 o
   3   8   7        4.28        3.22      1.18 o
   4   8   7        3.43        3.85      2.09 o
   5   8   7        9.29       15.23      2.12 o
   6   8   7        0.30        1.27      1.97 o
 -10   9   7       12.44       16.36      3.53 o
  -9   9   7        1.83        0.99      1.64 o
  -8   9   7       28.69       29.93      4.28 o
  -7   9   7        3.25        2.66      2.69 o
  -6   9   7       12.70       11.03      1.35 o
  -5   9   7        0.17       -0.68      0.68 o
  -4   9   7       20.63       20.05      1.68 o
  -3   9   7        0.01        0.63      0.86 o
  -2   9   7      279.85      274.51      5.28 o
  -1   9   7       62.24       62.56      2.07 o
   0   9   7        0.34       -0.95      0.95 o
   1   9   7       98.52       87.32      2.52 o
   2   9   7       48.42       42.06      2.86 o
   3   9   7        0.20       -1.02      1.17 o
   4   9   7        7.32       10.22      1.88 o
   5   9   7        4.80        4.81      1.82 o
   6   9   7        1.65        4.05      2.03 o
 -10  10   7        0.77        3.81      3.75 o
  -9  10   7        6.55        2.69      3.29 o
  -8  10   7        2.08       -2.21      2.93 o
  -7  10   7        0.66       -1.26      2.38 o
  -6  10   7       16.29       11.59      3.86 o
  -5  10   7        1.16        1.26      0.84 o
  -4  10   7        8.05        8.51      1.04 o
  -3  10   7      198.35      186.17      3.41 o
  -2  10   7       94.82      100.72      2.57 o
  -1  10   7      526.13      505.13      8.01 o
   0  10   7      142.29      140.48      3.56 o
   1  10   7        0.01       -0.99      0.99 o
   2  10   7        5.75        9.28      1.60 o
   3  10   7        5.39        4.02      1.39 o
   4  10   7        4.63        6.13      1.77 o
   5  10   7        7.10       10.31      2.42 o
   6  10   7        5.22        7.77      2.57 o
  -9  11   7        0.00        0.29      3.51 o
  -8  11   7        0.10        3.38      3.28 o
  -7  11   7        0.00       -1.41      2.83 o
  -6  11   7        0.05       -0.31      2.08 o
  -5  11   7        2.52        2.51      0.81 o
  -4  11   7       14.71       16.00      1.23 o
  -3  11   7       29.06       32.72      1.57 o
  -2  11   7       35.33       41.29      1.96 o
  -1  11   7       39.38       39.54      2.03 o
   0  11   7        1.80        1.92      1.28 o
   1  11   7        1.69        0.30      1.23 o
   2  11   7        0.38        1.06      1.38 o
   3  11   7        0.64        0.50      1.53 o
   4  11   7       14.01       11.33      3.22 o
   5  11   7        0.08       -0.71      2.06 o
  -9  12   7       18.34       20.58      4.59 o
  -8  12   7        0.52        7.23      3.66 o
  -7  12   7        0.65        1.89      2.95 o
  -6  12   7        0.89        0.54      1.99 o
  -5  12   7        3.93        2.80      0.85 o
  -4  12   7        2.41        1.76      0.99 o
  -3  12   7      295.63      311.48      5.43 o
  -2  12   7       34.45       27.93      1.78 o
  -1  12   7       47.56       48.63      2.20 o
   0  12   7      281.03      285.63      5.58 o
   1  12   7       10.08        8.80      1.54 o
   2  12   7       12.59       10.14      1.85 o
   3  12   7       16.64       20.47      2.42 o
   4  12   7        0.42       -1.76      1.76 o
   5  12   7        1.71       -0.40      2.13 o
  -9  13   7        0.04        1.36      3.54 o
  -8  13   7        2.93        0.52      3.38 o
  -7  13   7        2.58        3.24      3.41 o
  -6  13   7        8.23        8.96      2.57 o
  -5  13   7        0.00        0.64      0.87 o
  -4  13   7       31.53       29.33      1.60 o
  -3  13   7       31.42       32.51      2.03 o
  -2  13   7       56.24       55.65      2.47 o
  -1  13   7       16.33       16.82      1.64 o
   0  13   7        0.03        0.76      1.30 o
   1  13   7        4.81        4.31      1.56 o
   2  13   7        1.02       -0.93      1.53 o
   3  13   7        0.00       -1.01      1.60 o
   4  13   7        4.83        6.31      2.74 o
   5  13   7        3.00        8.66      2.53 o
  -8  14   7        7.89        6.01      3.74 o
  -7  14   7        6.96        7.52      3.92 o
  -6  14   7        0.34        1.31      1.00 o
  -5  14   7        8.61        5.81      1.06 o
  -4  14   7        0.31       -0.63      1.24 o
  -3  14   7        7.54        5.23      1.41 o
  -2  14   7        0.02       -0.04      1.36 o
  -1  14   7        4.90        5.28      1.47 o
   0  14   7        5.23        4.20      1.47 o
   1  14   7        0.18       -0.85      1.46 o
   2  14   7        0.24       -1.54      1.54 o
   3  14   7        1.77        1.61      2.42 o
   4  14   7        2.91        2.02      2.09 o
  -8  15   7        0.01       -0.77      3.47 o
  -7  15   7        4.89       12.63      4.11 o
  -6  15   7        0.89        0.26      1.12 o
  -5  15   7        3.00        4.23      1.22 o
  -4  15   7       42.99       43.39      2.70 o
  -3  15   7        0.01       -1.32      1.32 o
  -2  15   7        2.68        3.44      1.47 o
  -1  15   7        5.79        4.57      1.46 o
   0  15   7       10.53        8.44      1.86 o
   1  15   7       14.61       15.67      2.06 o
   2  15   7        7.89        6.02      1.94 o
   3  15   7        3.16        0.39      1.84 o
   4  15   7        0.03        2.08      2.21 o
  -7  16   7       11.14       12.29      4.30 o
  -6  16   7        1.53       -1.72      2.27 o
  -5  16   7        0.09        0.55      1.18 o
  -4  16   7       20.51       25.39      2.97 o
  -3  16   7       51.77       48.79      2.56 o
  -2  16   7        9.48        7.42      1.73 o
  -1  16   7       30.16       26.75      2.26 o
   0  16   7       14.04       15.05      2.07 o
   1  16   7        1.57        1.20      1.69 o
   2  16   7        1.26        1.00      1.72 o
   3  16   7        0.00        1.20      2.06 o
  -7  17   7        0.33        0.33      2.63 o
  -6  17   7        0.05       -1.48      1.64 o
  -5  17   7        0.09       -1.20      1.20 o
  -4  17   7        3.26        4.43      1.51 o
  -3  17   7        5.28        8.92      1.72 o
  -2  17   7        1.68        0.13      1.72 o
  -1  17   7        0.54       -1.37      1.89 o
   0  17   7       24.02       22.53      2.36 o
   1  17   7        0.11       -1.62      1.62 o
   2  17   7        0.10        0.53      1.90 o
   3  17   7        3.19        3.33      2.31 o
  -6  18   7        0.00       -1.24      1.84 o
  -5  18   7        7.84        7.88      1.57 o
  -4  18   7        3.24        4.22      1.57 o
  -3  18   7        1.56        0.24      1.77 o
  -2  18   7        2.32        1.29      1.88 o
  -1  18   7       11.95        7.63      2.20 o
   0  18   7        1.86       -1.00      1.96 o
   1  18   7        1.48       -1.00      1.84 o
   2  18   7        2.27        3.11      2.13 o
  -5  19   7        0.00       -1.40      1.51 o
  -4  19   7        5.62        4.30      1.89 o
  -3  19   7        0.51       -1.70      1.70 o
  -2  19   7        3.47        3.08      2.03 o
  -1  19   7        3.34        3.66      2.16 o
   0  19   7        2.16       -1.23      2.15 o
   1  19   7        0.97        0.43      2.35 o
  -4  20   7        0.01       -1.67      1.78 o
  -3  20   7        2.85        3.34      2.01 o
  -2  20   7        1.25       -1.04      2.06 o
  -1  20   7        3.92        4.90      2.30 o
   0  20   7        1.12       -2.11      2.11 o
 -11   0   8        8.15       14.28      3.72 o
 -10   0   8        4.11        1.97      2.80 o
  -9   0   8       20.83       25.28      3.56 o
  -8   0   8       18.02       18.77      3.08 o
  -7   0   8       10.85        9.14      2.67 o
  -6   0   8      875.12      819.23     25.75 o
  -5   0   8       16.85       16.90      2.03 o
  -4   0   8      142.15      147.40      4.61 o
  -3   0   8      109.75      117.10      2.98 o
  -2   0   8       61.56       52.59      2.04 o
  -1   0   8      283.64      276.20      6.84 o
   0   0   8        2.69        4.96      1.83 o
   1   0   8      188.95      186.48      5.17 o
   2   0   8        7.05        5.56      2.47 o
   3   0   8        6.14        6.97      4.02 o
   4   0   8        5.20        1.49      4.53 o
   5   0   8        0.65       -2.14      2.14 o
   6   0   8        3.26       -3.28      3.28 o
 -11   1   8        0.01        0.45      2.22 o
 -10   1   8        0.08       -1.71      1.71 o
  -9   1   8        3.12        5.40      1.90 o
  -8   1   8        2.84       -0.45      1.95 o
  -7   1   8       23.70       26.30      2.40 o
  -6   1   8       19.99       28.27      6.79 o
  -5   1   8        1.57       -0.04      0.95 o
  -4   1   8        2.10       -0.69      0.69 o
  -3   1   8        0.66        1.94      0.71 o
  -2   1   8       22.67       24.73      1.35 o
  -1   1   8        1.17        0.82      0.73 o
   0   1   8        1.31        0.44      0.71 o
   1   1   8       56.74       54.35      2.20 o
   2   1   8       75.28       68.39      2.84 o
   3   1   8      173.44      173.53      4.75 o
   4   1   8       53.22       58.78      3.02 o
   5   1   8        5.07        2.52      1.96 o
   6   1   8        0.38        1.48      3.07 o
 -11   2   8        1.13       -0.42      2.12 o
 -10   2   8        0.35        1.67      1.89 o
  -9   2   8        5.72        4.12      1.82 o
  -8   2   8        7.30        6.32      1.80 o
  -7   2   8      230.58      218.80      6.53 o
  -6   2   8       26.87       33.61      2.00 o
  -5   2   8       28.32       24.78      2.90 o
  -4   2   8       19.79       24.35      1.47 o
  -3   2   8      175.04      173.15      3.66 o
  -2   2   8        0.51        1.22      0.68 o
  -1   2   8      150.95      152.21      2.93 o
   0   2   8       13.08       18.62      1.37 o
   1   2   8      165.75      176.26      3.90 o
   2   2   8       46.78       40.94      2.09 o
   3   2   8       51.99       49.61      2.69 o
   4   2   8        9.21        8.54      1.83 o
   5   2   8        2.32        3.84      2.00 o
   6   2   8        9.77       12.23      7.00 o
 -11   3   8        0.24       -0.95      2.00 o
 -10   3   8        2.36        7.08      1.98 o
  -9   3   8        0.03        0.07      3.32 o
  -8   3   8        0.29        0.46      1.55 o
  -7   3   8       28.73       34.83      2.58 o
  -6   3   8       69.57       67.73      2.73 o
  -5   3   8      196.05      193.76      4.08 o
  -4   3   8      325.10      286.11      4.70 o
  -3   3   8       13.14       12.72      0.92 o
  -2   3   8       16.57       15.52      0.96 o
  -1   3   8       58.90       52.15      1.94 o
   0   3   8       21.85       20.37      1.76 o
   1   3   8        5.26        7.15      1.45 o
   2   3   8        2.87        2.93      1.61 o
   3   3   8       46.59       41.42      2.48 o
   4   3   8       17.55       18.78      2.13 o
   5   3   8       19.40       16.26      2.57 o
   6   3   8        1.81       -0.46      2.31 o
 -10   4   8        0.04       -0.67      1.74 o
  -9   4   8        0.26       -1.49      1.49 o
  -8   4   8        2.87        4.31      1.99 o
  -7   4   8      102.32       89.46      5.10 o
  -6   4   8      151.55      158.84      4.13 o
  -5   4   8        6.14        9.49      1.23 o
  -4   4   8       14.05       16.24      1.40 o
  -3   4   8      304.52      316.04      6.58 o
  -2   4   8       38.02       38.68      1.61 o
  -1   4   8       85.28       80.52      2.39 o
   0   4   8      135.63      131.78      4.35 o
   1   4   8       90.94       81.59      3.02 o
   2   4   8       74.40       75.49      2.69 o
   3   4   8       34.80       37.07      2.18 o
   4   4   8        4.24        5.25      1.71 o
   5   4   8       28.79       36.17      3.07 o
   6   4   8        2.00       -0.71      2.31 o
 -10   5   8        0.45       -0.23      1.99 o
  -9   5   8       10.23        9.33      1.91 o
  -8   5   8        6.94        6.75      3.12 o
  -7   5   8        0.18        0.75      1.13 o
  -6   5   8       16.88       16.21      1.55 o
  -5   5   8        3.33        3.36      1.08 o
  -4   5   8      203.64      205.11      4.33 o
  -3   5   8       54.00       55.32      1.89 o
  -2   5   8       43.74       50.49      1.71 o
  -1   5   8       51.06       49.24      2.27 o
   0   5   8       51.71       46.50      2.06 o
   1   5   8      239.24      235.20      4.79 o
   2   5   8        1.38        1.95      1.22 o
   3   5   8        1.69        2.76      1.36 o
   4   5   8       27.08       24.75      2.56 o
   5   5   8        0.01       -1.25      1.89 o
   6   5   8       20.61       24.76      4.51 o
 -10   6   8        0.11       -0.62      1.79 o
  -9   6   8        4.17        3.78      1.66 o
  -8   6   8        2.47        0.97      1.48 o
  -7   6   8        1.24        1.18      1.12 o
  -6   6   8       23.15       26.69      1.73 o
  -5   6   8        9.99        8.12      1.19 o
  -4   6   8       88.63       90.84      3.65 o
  -3   6   8        3.57        1.88      1.16 o
  -2   6   8      223.13      232.83      4.30 o
  -1   6   8      333.64      347.82      5.91 o
   0   6   8       27.93       23.23      1.61 o
   1   6   8       54.98       57.73      2.32 o
   2   6   8        3.99        4.16      1.52 o
   3   6   8       15.42       17.97      1.78 o
   4   6   8        3.57        6.26      1.97 o
   5   6   8       20.73       21.67      2.74 o
   6   6   8       17.96       24.96      3.58 o
 -10   7   8        3.20        5.28      3.43 o
  -9   7   8        7.85        3.48      1.56 o
  -8   7   8        0.09       -0.88      1.05 o
  -7   7   8        9.00       12.57      1.56 o
  -6   7   8        4.53        3.76      1.17 o
  -5   7   8       83.54       86.48      2.84 o
  -4   7   8      118.67      116.56      2.81 o
  -3   7   8        6.19        4.04      1.11 o
  -2   7   8       15.31       14.25      1.44 o
  -1   7   8      447.25      433.31      6.44 o
   0   7   8       46.34       49.60      1.96 o
   1   7   8       53.90       47.06      2.44 o
   2   7   8       26.27       21.47      1.75 o
   3   7   8        1.80        2.88      1.64 o
   4   7   8        0.02        1.77      1.79 o
   5   7   8       19.52       23.48      2.88 o
 -10   8   8        0.06        1.63      3.41 o
  -9   8   8       12.12       16.07      4.06 o
  -8   8   8        1.86        0.64      1.05 o
  -7   8   8        7.16        5.07      1.12 o
  -6   8   8       12.68       12.87      1.94 o
  -5   8   8       16.01       13.38      1.18 o
  -4   8   8       99.91      108.44      2.75 o
  -3   8   8       12.72        7.67      1.30 o
  -2   8   8        0.74        1.47      1.13 o
  -1   8   8       43.21       53.16      2.28 o
   0   8   8      273.07      257.39      5.15 o
   1   8   8        2.28       -0.33      1.03 o
   2   8   8        0.60        0.27      1.17 o
   3   8   8        4.49        3.00      1.89 o
   4   8   8        3.84        2.37      1.70 o
   5   8   8        6.24        3.75      2.67 o
 -10   9   8        0.01       -2.05      3.22 o
  -9   9   8        0.04        1.02      3.31 o
  -8   9   8        0.01       -1.40      1.40 o
  -7   9   8        7.62        6.01      1.10 o
  -6   9   8        6.92        6.53      1.05 o
  -5   9   8       41.35       34.96      1.57 o
  -4   9   8       35.39       31.33      1.60 o
  -3   9   8        7.28        7.36      1.42 o
  -2   9   8       98.06       97.76      3.40 o
  -1   9   8       26.15       21.17      1.73 o
   0   9   8        0.79       -0.37      1.20 o
   1   9   8        3.33        2.62      1.43 o
   2   9   8        0.01       -0.86      1.24 o
   3   9   8        7.66        9.53      2.35 o
   4   9   8        8.96        9.78      4.47 o
   5   9   8        5.80        9.24      3.35 o
  -9  10   8        2.77        3.51      3.60 o
  -8  10   8        0.67       -2.67      2.67 o
  -7  10   8       25.23       23.14      2.95 o
  -6  10   8        0.52       -0.99      0.99 o
  -5  10   8        0.50       -0.82      0.88 o
  -4  10   8       29.08       29.91      1.63 o
  -3  10   8        3.24        1.95      1.33 o
  -2  10   8        1.99        1.92      1.47 o
  -1  10   8      100.02      102.50      3.15 o
   0  10   8       47.81       43.13      2.24 o
   1  10   8        0.97        2.34      1.33 o
   2  10   8        7.40        4.87      1.51 o
   3  10   8        0.21        1.31      1.91 o
   4  10   8        2.09        3.58      2.48 o
   5  10   8        1.81        1.07      2.70 o
  -9  11   8        0.08        0.03      3.50 o
  -8  11   8        1.73       -0.71      2.92 o
  -7  11   8        8.18        8.81      1.66 o
  -6  11   8       17.20       20.62      1.38 o
  -5  11   8       15.81       16.43      1.28 o
  -4  11   8      145.23      134.31      3.63 o
  -3  11   8        0.40        3.21      1.36 o
  -2  11   8       67.06       77.18      3.06 o
  -1  11   8      131.11      139.63      3.68 o
   0  11   8        0.36       -1.14      1.24 o
   1  11   8       12.07       11.58      1.67 o
   2  11   8       11.65       11.85      2.41 o
   3  11   8        3.23        3.12      1.99 o
   4  11   8       20.34       25.98      3.52 o
  -9  12   8        0.93       -3.40      3.43 o
  -8  12   8        5.69        2.29      3.61 o
  -7  12   8        0.22       -2.66      2.66 o
  -6  12   8        0.01       -0.23      0.94 o
  -5  12   8       30.16       30.02      1.56 o
  -4  12   8        0.30       -1.16      1.16 o
  -3  12   8       20.47       22.95      1.91 o
  -2  12   8       21.09       21.48      1.97 o
  -1  12   8       23.64       19.19      1.96 o
   0  12   8        1.05        0.41      1.30 o
   1  12   8        7.01       12.21      1.70 o
   2  12   8        3.13        0.78      1.66 o
   3  12   8        3.06        2.73      2.15 o
   4  12   8        1.30        0.37      2.62 o
  -8  13   8        0.54        2.57      3.66 o
  -7  13   8        0.00       -2.70      3.18 o
  -6  13   8        3.16        3.98      1.16 o
  -5  13   8        7.52       11.37      1.49 o
  -4  13   8       47.48       51.78      2.49 o
  -3  13   8        0.55       -1.06      1.33 o
  -2  13   8        4.61        1.96      1.80 o
  -1  13   8        0.68        0.76      1.45 o
   0  13   8        0.84        1.55      1.41 o
   1  13   8        1.74        1.25      1.69 o
   2  13   8        6.64        2.70      1.81 o
   3  13   8        0.01       -1.47      1.87 o
   4  13   8        4.24        1.33      2.63 o
  -8  14   8        3.27        3.32      3.89 o
  -7  14   8        3.38        2.24      1.61 o
  -6  14   8        0.64       -1.00      1.00 o
  -5  14   8       18.13       16.63      1.65 o
  -4  14   8        8.31        9.12      1.58 o
  -3  14   8        8.89        7.78      1.61 o
  -2  14   8       25.67       24.79      2.15 o
  -1  14   8        1.34       -1.36      1.47 o
   0  14   8       61.75       70.08      3.77 o
   1  14   8        1.83        2.50      2.05 o
   2  14   8        7.27        7.92      2.00 o
   3  14   8        0.43        2.07      2.48 o
  -7  15   8        0.04       -0.91      1.64 o
  -6  15   8        0.47       -0.16      1.77 o
  -5  15   8        0.82        1.56      1.32 o
  -4  15   8        0.03       -0.62      1.39 o
  -3  15   8        0.52        0.37      1.48 o
  -2  15   8       10.98        7.81      1.82 o
  -1  15   8       33.08       32.90      2.50 o
   0  15   8       20.95       21.79      2.70 o
   1  15   8        6.00        5.08      2.36 o
   2  15   8        3.07        1.63      2.26 o
   3  15   8        2.92        1.91      2.78 o
  -7  16   8        1.24       -0.47      1.79 o
  -6  16   8        0.09       -1.82      1.82 o
  -5  16   8        2.15       -1.27      1.27 o
  -4  16   8        0.38        0.26      1.43 o
  -3  16   8        2.16        2.36      1.63 o
  -2  16   8        1.45       -0.93      1.54 o
  -1  16   8       12.21       13.48      2.75 o
   0  16   8       27.86       33.00      3.16 o
   1  16   8        0.08       -0.24      2.06 o
   2  16   8        2.74        5.14      2.48 o
  -6  17   8        1.15        2.19      5.68 o
  -5  17   8        2.69        2.63      1.90 o
  -4  17   8        1.30       -0.80      1.49 o
  -3  17   8        3.61        0.20      1.61 o
  -2  17   8        0.24        1.88      2.96 o
  -1  17   8        3.44        4.61      3.25 o
   0  17   8       10.03       10.91      2.58 o
   1  17   8        5.27        7.29      2.46 o
   2  17   8        0.48       -0.69      2.22 o
  -5  18   8        5.57        4.16      1.66 o
  -4  18   8        3.07        3.31      1.91 o
  -3  18   8        5.30        3.77      2.13 o
  -2  18   8        1.87        2.50      2.10 o
  -1  18   8        8.78        7.05      2.34 o
   0  18   8        0.46        3.17      2.32 o
   1  18   8       11.40       13.79      2.85 o
  -4  19   8        1.89        0.38      1.93 o
  -3  19   8        8.90        8.71      2.38 o
  -2  19   8        3.23        0.68      2.12 o
  -1  19   8        0.35       -2.15      2.15 o
 -10   1   9        3.02        4.11      2.09 o
  -9   1   9       20.15       24.70      2.67 o
  -8   1   9        1.68        1.75      1.65 o
  -7   1   9       23.63       26.15      3.73 o
  -6   1   9        6.43        2.73      1.72 o
  -5   1   9      300.73      275.23      9.81 o
  -4   1   9       58.99       51.85      2.49 o
  -3   1   9       25.46       21.95      1.51 o
  -2   1   9       90.76       85.62      2.76 o
  -1   1   9      182.13      170.15      4.18 o
   0   1   9        0.02       -1.31      1.31 o
   1   1   9       91.61       89.60      3.30 o
   2   1   9       72.25       65.64      3.03 o
   3   1   9        0.27        1.90      1.54 o
   4   1   9       18.94       17.47      2.31 o
   5   1   9        1.50        0.45      4.21 o
 -10   2   9        0.13       -1.03      1.90 o
  -9   2   9        0.93       -1.66      1.66 o
  -8   2   9        3.01        2.15      2.57 o
  -7   2   9       22.35       19.27      2.33 o
  -6   2   9       26.50       23.72      2.39 o
  -5   2   9        5.55        5.10      1.80 o
  -4   2   9       43.49       37.78      2.68 o
  -3   2   9       14.69        9.10      1.56 o
  -2   2   9        0.00       -0.58      1.02 o
  -1   2   9       15.55       14.83      2.22 o
   0   2   9       13.38       14.06      1.58 o
   1   2   9        0.48        3.17      1.40 o
   2   2   9      154.41      149.25      4.40 o
   3   2   9       29.21       27.00      2.34 o
   4   2   9       23.82       24.58      2.78 o
   5   2   9        0.03        0.19      3.27 o
 -10   3   9        2.88        1.45      2.08 o
  -9   3   9        0.04        1.62      3.21 o
  -8   3   9        7.64        5.84      1.86 o
  -7   3   9        1.41        1.30      1.63 o
  -6   3   9        1.03       -1.31      1.63 o
  -5   3   9        0.91       -0.85      1.49 o
  -4   3   9        7.46        5.52      1.38 o
  -3   3   9        0.63        0.94      1.22 o
  -2   3   9       46.49       53.51      2.33 o
  -1   3   9      308.99      304.01      6.16 o
   0   3   9        3.02        1.52      1.23 o
   1   3   9       70.44       72.02      3.00 o
   2   3   9       47.22       45.23      2.90 o
   3   3   9        4.90        3.14      1.59 o
   4   3   9       16.78       19.85      2.74 o
   5   3   9        0.13       -0.54      2.02 o
 -10   4   9        0.25       -1.95      1.95 o
  -9   4   9        0.30       -1.62      1.62 o
  -8   4   9        0.12       -0.22      2.11 o
  -7   4   9       87.05       77.80      3.88 o
  -6   4   9       88.45       74.62      3.69 o
  -5   4   9        9.61       10.32      1.99 o
  -4   4   9       58.54       53.80      2.68 o
  -3   4   9       54.28       51.41      2.72 o
  -2   4   9      173.74      160.38      4.79 o
  -1   4   9        0.39        1.86      1.26 o
   0   4   9      134.84      127.78      4.13 o
   1   4   9        6.79        4.65      2.10 o
   2   4   9       20.04       18.75      2.70 o
   3   4   9        0.95        1.86      1.62 o
   4   4   9        4.29        7.07      2.23 o
   5   4   9        5.08        6.28      2.43 o
 -10   5   9        0.12        2.68      2.03 o
  -9   5   9        1.53        1.21      2.08 o
  -8   5   9        0.05        1.53      1.72 o
  -7   5   9       12.31       15.93      3.69 o
  -6   5   9        0.92       -0.76      1.50 o
  -5   5   9        6.24        7.34      1.91 o
  -4   5   9       91.53       93.11      4.44 o
  -3   5   9       39.74       36.86      2.37 o
  -2   5   9       55.82       61.01      5.32 o
  -1   5   9       15.83       14.95      1.96 o
   0   5   9        1.22       -0.35      1.26 o
   1   5   9        0.29       -1.20      1.20 o
   2   5   9       93.93       97.26      3.64 o
   3   5   9        4.16        1.55      1.57 o
   4   5   9       40.52       40.97      3.22 o
   5   5   9       26.61       27.62      3.14 o
 -10   6   9        0.29        0.77      1.77 o
  -9   6   9        5.87        4.91      1.84 o
  -8   6   9       32.68       33.89      2.72 o
  -7   6   9       84.43       93.74      4.14 o
  -6   6   9       15.31        7.80      1.97 o
  -5   6   9        0.02       -0.75      1.32 o
  -4   6   9       58.78       55.93      2.78 o
  -3   6   9       92.57       85.93      3.51 o
  -2   6   9      366.92      340.60      8.32 o
  -1   6   9       85.52       87.75      4.05 o
   0   6   9       24.42       18.96      2.24 o
   1   6   9        1.33        1.32      1.31 o
   2   6   9        3.59        3.99      1.55 o
   3   6   9        2.91        2.99      1.78 o
   4   6   9        8.47        8.22      2.80 o
   5   6   9        9.37       16.74      3.55 o
 -10   7   9        0.04        0.97      3.25 o
  -9   7   9        2.37        3.05      1.73 o
  -8   7   9       14.41       17.51      2.16 o
  -7   7   9       21.12       19.27      2.32 o
  -6   7   9        2.98        8.46      3.64 o
  -5   7   9       16.12       18.57      2.38 o
  -4   7   9        1.24        2.43      1.43 o
  -3   7   9       78.45       85.56      3.59 o
  -2   7   9      141.17      132.96      4.56 o
  -1   7   9      163.22      159.71      6.45 o
   0   7   9        4.86        5.36      1.80 o
   1   7   9       19.72       22.24      2.44 o
   2   7   9        7.62        6.92      2.07 o
   3   7   9        6.54       10.48      2.70 o
   4   7   9        2.62       -0.43      2.61 o
  -9   8   9        8.77        7.04      3.50 o
  -8   8   9       10.96       12.97      1.99 o
  -7   8   9        4.15        5.01      1.79 o
  -6   8   9       34.78       35.17      2.79 o
  -5   8   9       32.80       36.68      2.40 o
  -4   8   9       48.28       45.77      2.66 o
  -3   8   9      211.42      204.30      5.65 o
  -2   8   9      125.79      113.13      3.63 o
  -1   8   9        7.34        6.33      1.81 o
   0   8   9        1.94        1.36      1.58 o
   1   8   9       21.50       22.31      2.46 o
   2   8   9        1.02        1.15      1.82 o
   3   8   9        4.75        7.10      4.70 o
   4   8   9       11.96       11.49      3.10 o
  -9   9   9        0.82        3.00      3.47 o
  -8   9   9       13.09       14.46      4.35 o
  -7   9   9        0.57       -0.79      1.57 o
  -6   9   9        1.85        0.64      1.61 o
  -5   9   9        3.73        3.74      1.90 o
  -4   9   9       13.19       15.96      1.74 o
  -3   9   9        8.86        9.62      2.32 o
  -2   9   9        6.55        3.81      1.51 o
  -1   9   9       59.90       49.44      2.66 o
   0   9   9        1.06       -0.08      1.68 o
   1   9   9        0.16       -1.12      1.67 o
   2   9   9        0.05        0.76      1.82 o
   3   9   9        1.20        6.48      2.54 o
   4   9   9        4.86        4.62      2.81 o
  -9  10   9        0.42        3.18      3.79 o
  -8  10   9        1.92       -0.15      3.09 o
  -7  10   9        1.64       -0.27      1.79 o
  -6  10   9        1.27       -0.86      1.67 o
  -5  10   9        8.00        2.91      1.34 o
  -4  10   9       11.33       10.72      1.77 o
  -3  10   9       28.12       36.21      2.70 o
  -2  10   9        0.13        1.66      1.38 o
  -1  10   9       24.29       29.35      3.12 o
   0  10   9        7.87        9.86      1.84 o
   1  10   9        2.95        0.24      1.54 o
   2  10   9       12.22       10.52      2.75 o
   3  10   9        1.99        6.08      2.78 o
   4  10   9        4.20        6.25      3.06 o
  -9  11   9        4.26        7.03      4.19 o
  -8  11   9        2.73        3.40      3.85 o
  -7  11   9        0.06       -1.23      1.23 o
  -6  11   9        1.87        0.27      1.63 o
  -5  11   9        1.34        1.22      1.33 o
  -4  11   9        5.04        3.61      1.64 o
  -3  11   9        6.17        4.53      1.58 o
  -2  11   9       11.18        8.29      1.86 o
  -1  11   9       23.71       24.47      2.30 o
   0  11   9       39.55       48.78      2.82 o
   1  11   9        0.06       -0.49      1.57 o
   2  11   9        0.15        2.32      2.06 o
   3  11   9        0.23        1.93      2.49 o
  -8  12   9        0.21        2.99      3.89 o
  -7  12   9        1.73        2.02      1.90 o
  -6  12   9        1.02       -1.05      1.83 o
  -5  12   9        0.08       -0.02      1.30 o
  -4  12   9        4.32        2.45      1.76 o
  -3  12   9       13.44       10.86      1.73 o
  -2  12   9        6.75        4.20      1.65 o
  -1  12   9       21.79       20.86      2.13 o
   0  12   9        0.09        0.27      1.60 o
   1  12   9        7.29       13.03      2.52 o
   2  12   9       14.00       17.60      3.42 o
   3  12   9        2.02        2.19      4.70 o
  -8  13   9       17.16       20.03      5.11 o
  -7  13   9        1.50       -0.13      2.10 o
  -6  13   9        4.50        1.72      1.84 o
  -5  13   9        1.71        1.86      1.36 o
  -4  13   9        0.42        0.33      1.36 o
  -3  13   9        0.03       -1.41      1.41 o
  -2  13   9        0.58        2.26      1.60 o
  -1  13   9       13.88       17.35      2.14 o
   0  13   9        8.08        6.14      2.26 o
   1  13   9        8.40        7.37      2.33 o
   2  13   9        3.91        2.73      2.29 o
   3  13   9        5.19        9.36      6.25 o
  -7  14   9        0.68        3.13      2.40 o
  -6  14   9        2.05        1.94      1.41 o
  -5  14   9        2.15        1.59      1.48 o
  -4  14   9        0.26       -1.41      1.41 o
  -3  14   9        4.03        1.35      1.60 o
  -2  14   9        1.85       -0.17      1.64 o
  -1  14   9        3.56        2.85      2.25 o
   0  14   9       35.19       35.45      4.86 o
   1  14   9        0.53        1.33      2.16 o
   2  14   9        2.47        6.17      2.51 o
  -7  15   9        0.01        1.37      2.04 o
  -6  15   9        0.46        1.11      2.11 o
  -5  15   9        0.02       -0.38      1.45 o
  -4  15   9        2.97        2.95      1.66 o
  -3  15   9        0.87        0.15      1.63 o
  -2  15   9        6.95        6.07      1.90 o
  -1  15   9       44.85       46.73      3.42 o
   0  15   9        0.11       -0.77      2.37 o
   1  15   9        8.56        9.77      2.62 o
   2  15   9       12.22       18.01      2.92 o
  -6  16   9        0.49        3.24      2.36 o
  -5  16   9        0.30        2.66      1.59 o
  -4  16   9        3.26        2.13      1.72 o
  -3  16   9        8.21       10.62      2.00 o
  -2  16   9        0.28       -1.89      1.89 o
  -1  16   9        8.74       10.65      2.60 o
   0  16   9        0.20       -3.34      3.34 o
   1  16   9        2.23        1.94      2.49 o
  -5  17   9        3.35        5.47      1.90 o
  -4  17   9        3.05        1.98      2.86 o
  -3  17   9        0.26       -1.88      3.02 o
  -2  17   9        0.89       -0.62      2.07 o
  -1  17   9        1.28        1.48      2.31 o
   0  17   9       13.92       14.22      2.87 o
  -4  18   9        1.65        1.79      3.54 o
  -3  18   9        0.00       -2.01      3.73 o
  -2  18   9       11.70       16.42      2.71 o
 -10   0  10        6.06       14.94      3.76 o
  -9   0  10        0.14        1.45      2.84 o
  -8   0  10       25.41       26.04      3.82 o
  -7   0  10       13.13       10.78      3.02 o
  -6   0  10        7.08        2.63      2.54 o
  -5   0  10        0.33        1.73      2.47 o
  -4   0  10        7.37        6.89      2.89 o
  -3   0  10      199.19      180.06      9.33 o
  -2   0  10       84.73       80.00      4.21 o
  -1   0  10        2.12        2.58      3.08 o
   0   0  10       18.33       17.24      2.64 o
   1   0  10       90.62       98.80      5.21 o
   2   0  10        7.93       11.56      3.77 o
   3   0  10        6.58        6.30      4.13 o
   4   0  10        0.02       -1.58      2.70 o
 -10   1  10        0.14        0.68      2.11 o
  -9   1  10        0.12       -0.75      2.11 o
  -8   1  10        1.09        3.92      1.99 o
  -7   1  10        0.93        1.32      2.46 o
  -6   1  10       16.03       12.70      3.03 o
  -5   1  10       18.74       18.26      2.37 o
  -4   1  10       31.47       32.66      3.00 o
  -3   1  10       33.16       28.30      2.91 o
  -2   1  10        6.32       10.56      1.85 o
  -1   1  10       40.00       42.12      2.34 o
   0   1  10       27.40       32.98      2.19 o
   1   1  10        0.08        1.45      1.88 o
   2   1  10        2.16        4.57      1.61 o
   3   1  10        8.73        9.81      2.44 o
   4   1  10        1.22        0.33      2.05 o
 -10   2  10        0.63        2.32      2.20 o
  -9   2  10        0.03        0.94      1.84 o
  -8   2  10        9.60        6.83      2.07 o
  -7   2  10       12.84       14.93      2.75 o
  -6   2  10        8.76        7.01      1.96 o
  -5   2  10       25.63       24.87      2.68 o
  -4   2  10       23.04       22.41      2.62 o
  -3   2  10       35.49       39.11      2.49 o
  -2   2  10      199.99      203.84      6.71 o
  -1   2  10       23.04       25.54      2.38 o
   0   2  10        0.45        1.03      1.34 o
   1   2  10       10.50        8.26      2.54 o
   2   2  10        3.37        5.25      1.74 o
   3   2  10        4.60        3.55      1.81 o
   4   2  10        1.50       -0.97      2.09 o
 -10   3  10        0.15        1.84      2.05 o
  -9   3  10        0.20        0.31      1.87 o
  -8   3  10        0.59        0.98      1.74 o
  -7   3  10        3.63        3.22      3.26 o
  -6   3  10       75.41       72.29      3.99 o
  -5   3  10      124.74      111.06      4.93 o
  -4   3  10      115.01      121.05      5.21 o
  -3   3  10        0.55        1.10      1.46 o
  -2   3  10      106.00      112.86      4.14 o
  -1   3  10       64.60       56.76      3.16 o
   0   3  10        8.94        8.26      1.89 o
   1   3  10        7.91       10.10      1.76 o
   2   3  10        2.28        1.24      2.83 o
   3   3  10       46.51       50.73      3.13 o
   4   3  10        0.06       -1.81      1.81 o
 -10   4  10        1.87        3.72      2.15 o
  -9   4  10        1.93        2.62      2.03 o
  -8   4  10        0.00       -1.69      1.69 o
  -7   4  10       12.37       10.96      3.20 o
  -6   4  10        0.03        2.07      1.88 o
  -5   4  10        0.02       -1.06      1.80 o
  -4   4  10       59.25       53.68      5.27 o
  -3   4  10        1.13        3.04      1.59 o
  -2   4  10       40.26       37.46      3.51 o
  -1   4  10       14.12       12.27      2.42 o
   0   4  10       35.43       33.86      2.76 o
   1   4  10        4.81        5.63      2.02 o
   2   4  10        1.58       -0.27      1.85 o
   3   4  10        2.31        3.61      2.28 o
   4   4  10        3.59        6.92      3.08 o
 -10   5  10        4.55        4.18      2.23 o
  -9   5  10        0.51        2.34      2.29 o
  -8   5  10       16.68       15.81      3.37 o
  -7   5  10        5.99        4.44      1.96 o
  -6   5  10       58.67       58.15      3.66 o
  -5   5  10       32.33       31.92      3.00 o
  -4   5  10        1.00        1.26      1.95 o
  -3   5  10       18.47       18.94      2.15 o
  -2   5  10       89.86       89.21      4.12 o
  -1   5  10        6.10        8.70      1.93 o
   0   5  10        0.03       -1.16      1.52 o
   1   5  10        4.05        5.24      2.06 o
   2   5  10       13.34       13.76      2.49 o
   3   5  10       18.86       18.25      3.28 o
   4   5  10        3.85        1.88      2.89 o
  -9   6  10        0.75        4.53      2.06 o
  -8   6  10       13.68       17.70      2.46 o
  -7   6  10        1.37        2.02      1.87 o
  -6   6  10        2.28        2.04      1.90 o
  -5   6  10       46.84       42.77      3.34 o
  -4   6  10        0.99        4.46      2.17 o
  -3   6  10        1.26       -1.37      1.43 o
  -2   6  10       12.18        8.42      1.82 o
  -1   6  10        5.58        2.79      1.71 o
   0   6  10        6.69        5.86      2.11 o
   1   6  10        7.35        7.69      2.11 o
   2   6  10        0.47        0.64      1.98 o
   3   6  10        0.61        0.72      2.48 o
   4   6  10       12.44       15.11      3.61 o
  -9   7  10        3.20        3.41      1.98 o
  -8   7  10        1.01        0.76      1.86 o
  -7   7  10        3.70        5.66      2.05 o
  -6   7  10        6.38       11.34      2.27 o
  -5   7  10        5.46        7.24      2.19 o
  -4   7  10       42.02       34.80      4.67 o
  -3   7  10       15.30       22.25      2.25 o
  -2   7  10       47.52       51.15      3.08 o
  -1   7  10        4.80        5.84      1.84 o
   0   7  10       45.13       49.04      5.51 o
   1   7  10        0.01       -1.67      1.67 o
   2   7  10        1.67       -1.82      1.82 o
   3   7  10        0.47        1.00      2.62 o
  -9   8  10        3.78        3.86      3.86 o
  -8   8  10        4.85        3.17      1.89 o
  -7   8  10        0.51       -0.66      1.69 o
  -6   8  10        0.17        1.42      1.95 o
  -5   8  10        5.70        6.44      2.20 o
  -4   8  10       29.40       28.25      4.19 o
  -3   8  10       56.22       57.68      4.49 o
  -2   8  10        0.09       -0.28      1.59 o
  -1   8  10        0.70        1.35      1.67 o
   0   8  10       35.70       38.77      2.99 o
   1   8  10        2.43        2.43      2.03 o
   2   8  10       19.57       22.19      3.46 o
   3   8  10        0.04       -2.31      2.31 o
  -9   9  10        4.51        4.73      3.53 o
  -8   9  10        3.11        5.39      1.97 o
  -7   9  10        0.00       -0.24      1.78 o
  -6   9  10       18.61       15.87      2.54 o
  -5   9  10        0.46       -1.74      1.74 o
  -4   9  10        9.42       10.33      1.96 o
  -3   9  10        4.27        9.00      2.00 o
  -2   9  10        0.87       -0.90      1.60 o
  -1   9  10        1.81        2.35      2.21 o
   0   9  10       34.28       46.85      3.32 o
   1   9  10        7.93        7.82      2.26 o
   2   9  10        8.69       14.36      3.14 o
   3   9  10        1.76        3.84      2.74 o
  -8  10  10        7.98       10.97      4.31 o
  -7  10  10        1.57        0.83      2.25 o
  -6  10  10        0.27       -0.79      1.81 o
  -5  10  10        0.02       -0.04      2.86 o
  -4  10  10       11.52       14.49      2.14 o
  -3  10  10        3.61        5.23      1.90 o
  -2  10  10        6.74        3.63      2.28 o
  -1  10  10       17.51       19.81      3.94 o
   0  10  10        8.09        9.12      2.25 o
   1  10  10        0.04        1.45      2.79 o
   2  10  10        5.06        4.38      2.79 o
   3  10  10        0.01        1.45      2.67 o
  -8  11  10        0.98        6.92      4.30 o
  -7  11  10        0.07       -0.47      1.74 o
  -6  11  10        0.24        3.57      4.39 o
  -5  11  10        2.79        4.29      2.25 o
  -4  11  10        0.29        1.74      1.60 o
  -3  11  10        0.03       -0.99      1.44 o
  -2  11  10       18.92       15.73      2.08 o
  -1  11  10        3.27        4.91      1.85 o
   0  11  10        0.72        0.47      2.02 o
   1  11  10       32.02       34.41      3.73 o
   2  11  10        5.16        2.60      2.71 o
  -8  12  10        5.33        7.07      4.22 o
  -7  12  10       11.84        9.41      4.14 o
  -6  12  10        1.52        4.47      2.49 o
  -5  12  10        0.01       -0.54      1.81 o
  -4  12  10        0.12       -0.13      1.68 o
  -3  12  10        0.48        1.43      1.57 o
  -2  12  10        6.78        4.25      1.72 o
  -1  12  10       43.55       44.25      4.55 o
   0  12  10        0.67       -0.36      1.96 o
   1  12  10        1.50        5.91      2.88 o
   2  12  10        4.60        3.39      2.94 o
  -7  13  10        0.27        5.72      4.15 o
  -6  13  10        3.53        1.63      1.74 o
  -5  13  10        2.81        4.38      1.82 o
  -4  13  10        1.79       -1.48      1.54 o
  -3  13  10        0.04        0.79      1.65 o
  -2  13  10        0.93        0.79      1.68 o
  -1  13  10        1.00        2.92      1.90 o
   0  13  10        1.56        1.35      2.27 o
   1  13  10       23.30       26.20      3.18 o
  -6  14  10        0.08        1.01      2.07 o
  -5  14  10        2.83       -0.60      1.77 o
  -4  14  10        1.46        1.22      1.68 o
  -3  14  10        0.00       -1.60      1.60 o
  -2  14  10        8.80        6.41      1.96 o
  -1  14  10        0.14        2.10      2.23 o
   0  14  10       15.28       16.08      2.83 o
   1  14  10       31.96       42.08      7.83 o
  -6  15  10        1.78        3.07      1.80 o
  -5  15  10        5.39        2.51      1.85 o
  -4  15  10        9.47       12.07      2.07 o
  -3  15  10       13.37       14.86      2.25 o
  -2  15  10        0.22        0.68      2.14 o
  -1  15  10        0.01       -0.75      3.45 o
   0  15  10        4.86        5.51      2.51 o
  -5  16  10        4.56       10.61      2.84 o
  -4  16  10        0.22        2.06      2.17 o
  -3  16  10        0.03        0.39      2.07 o
  -2  16  10        0.97       -2.13      2.13 o
  -1  16  10        0.08       -1.86      2.31 o
  -9   1  11        0.87       -1.92      1.92 o
  -8   1  11        1.80        4.65      2.12 o
  -7   1  11       33.94       33.09      3.48 o
  -6   1  11       21.51       18.64      2.66 o
  -5   1  11        5.10        3.87      3.74 o
  -4   1  11        2.92        2.11      2.00 o
  -3   1  11        4.86        8.83      2.74 o
  -2   1  11        6.55        7.07      2.57 o
  -1   1  11        5.41        6.46      2.69 o
   0   1  11        8.09        6.32      2.85 o
   1   1  11        1.53       -0.04      2.03 o
   2   1  11       31.99       36.20      3.36 o
   3   1  11       17.60       16.59      2.91 o
  -9   2  11        0.74        5.50      2.33 o
  -8   2  11        0.02       -0.29      1.87 o
  -7   2  11        0.05       -1.13      1.72 o
  -6   2  11       27.70       27.51      4.27 o
  -5   2  11        1.81        4.06      1.99 o
  -4   2  11        0.52        2.08      2.02 o
  -3   2  11        6.78       12.15      2.98 o
  -2   2  11      136.97      114.65      5.69 o
  -1   2  11       13.47       15.96      3.15 o
   0   2  11       34.55       38.90      3.12 o
   1   2  11       11.83       13.18      2.41 o
   2   2  11        0.45       -2.10      2.10 o
   3   2  11        0.89        2.05      2.52 o
  -9   3  11       15.64       23.66      3.43 o
  -8   3  11        8.36        7.94      2.31 o
  -7   3  11        0.52        5.53      2.16 o
  -6   3  11        8.53        4.96      2.14 o
  -5   3  11        0.25        2.21      1.95 o
  -4   3  11       49.63       46.89      3.69 o
  -3   3  11       25.29       34.45      3.43 o
  -2   3  11        1.75       -1.67      2.11 o
  -1   3  11       58.16       65.84      3.68 o
   0   3  11       15.11       17.51      2.59 o
   1   3  11        1.45        2.66      2.07 o
   2   3  11        0.00       -1.53      1.97 o
   3   3  11        1.21        0.23      3.15 o
  -9   4  11        0.97        2.38      2.23 o
  -8   4  11        0.01        1.31      2.87 o
  -7   4  11        6.29        4.39      2.13 o
  -6   4  11        8.40        6.29      2.19 o
  -5   4  11        8.08       16.46      7.08 o
  -4   4  11        2.14        3.15      2.06 o
  -3   4  11        4.84        0.72      1.98 o
  -2   4  11        0.12       -0.36      2.21 o
  -1   4  11       83.02       82.52      3.99 o
   0   4  11       16.92       19.67      2.61 o
   1   4  11       11.49       13.27      2.54 o
   2   4  11        7.39        7.54      2.40 o
   3   4  11        4.53        7.43      3.00 o
  -9   5  11        2.17        5.50      2.34 o
  -8   5  11        0.72       -0.75      1.91 o
  -7   5  11        0.08        0.90      1.98 o
  -6   5  11        7.10        4.16      2.32 o
  -5   5  11        0.11       -1.30      3.48 o
  -4   5  11        5.87        5.50      2.78 o
  -3   5  11        6.91       10.44      2.56 o
  -2   5  11        4.06        2.22      1.80 o
  -1   5  11        4.39        4.37      1.99 o
   0   5  11        8.19        9.29      2.20 o
   1   5  11        0.92       -2.09      2.09 o
   2   5  11        3.73        4.05      2.28 o
   3   5  11        0.72       -1.93      4.38 o
  -9   6  11        0.11        0.45      2.12 o
  -8   6  11        0.11        2.04      2.08 o
  -7   6  11        0.47       -0.63      2.11 o
  -6   6  11        1.54       -0.36      1.96 o
  -5   6  11        1.97        2.24      2.15 o
  -4   6  11        2.00        2.90      2.15 o
  -3   6  11       40.93       35.68      4.74 o
  -2   6  11        0.05       -1.51      1.51 o
  -1   6  11       13.14       13.77      2.37 o
   0   6  11        2.60        3.23      2.05 o
   1   6  11        3.96        4.56      2.25 o
   2   6  11        4.12        4.39      2.44 o
  -9   7  11        1.93        3.59      3.80 o
  -8   7  11        0.87        1.85      2.22 o
  -7   7  11        1.52        2.20      3.74 o
  -6   7  11       37.79       40.91      3.56 o
  -5   7  11        0.39       -1.97      2.03 o
  -4   7  11        0.77        1.09      2.05 o
  -3   7  11        1.24        1.38      2.16 o
  -2   7  11        3.79        4.90      1.96 o
  -1   7  11       12.90       10.08      2.30 o
   0   7  11        0.24       -1.43      1.82 o
   1   7  11        8.73        9.14      2.48 o
   2   7  11        1.80       -2.12      2.66 o
  -8   8  11        6.44        9.70      2.62 o
  -7   8  11       17.01       18.47      2.80 o
  -6   8  11        3.60        6.07      2.36 o
  -5   8  11        9.37       12.14      2.62 o
  -4   8  11       10.95       14.94      2.74 o
  -3   8  11       11.96        9.52      2.69 o
  -2   8  11        3.33        4.17      1.96 o
  -1   8  11       17.06       22.24      3.43 o
   0   8  11       16.38       20.05      5.46 o
   1   8  11       14.71       16.33      2.79 o
   2   8  11        0.22        0.75      2.59 o
  -8   9  11        1.90        5.53      2.27 o
  -7   9  11        1.03        0.06      2.08 o
  -6   9  11        1.68        2.56      2.29 o
  -5   9  11        0.05       -1.39      2.12 o
  -4   9  11        2.16        1.95      2.23 o
  -3   9  11       11.02        8.50      2.59 o
  -2   9  11        0.24       -1.69      1.69 o
  -1   9  11       12.08       12.13      2.41 o
   0   9  11        0.90        2.67      2.04 o
   1   9  11       10.22       12.61      3.11 o
   2   9  11        2.48        1.34      2.87 o
  -8  10  11       11.48       14.56      4.86 o
  -7  10  11        8.52       12.36      2.64 o
  -6  10  11        4.25        5.20      2.40 o
  -5  10  11        0.20        2.93      2.44 o
  -4  10  11        0.91        1.26      2.38 o
  -3  10  11        0.00        1.39      2.24 o
  -2  10  11        0.95        2.96      2.54 o
  -1  10  11        5.37        5.91      2.21 o
   0  10  11        0.15        1.76      2.17 o
   1  10  11        1.26        1.10      2.78 o
  -7  11  11        6.26        7.10      2.43 o
  -6  11  11        1.44       -2.08      2.18 o
  -5  11  11        3.32        4.29      3.95 o
  -4  11  11        3.81        7.37      2.76 o
  -3  11  11        0.36        1.15      1.94 o
  -2  11  11       17.16       20.85      2.65 o
  -1  11  11       11.33       17.14      2.65 o
   0  11  11        0.00        3.23      2.63 o
   1  11  11       15.02       18.34      5.17 o
  -7  12  11        2.95        3.74      4.21 o
  -6  12  11        3.41        4.61      3.11 o
  -5  12  11       10.46       11.58      3.10 o
  -4  12  11        7.91       13.24      3.03 o
  -3  12  11        3.83        4.62      2.55 o
  -2  12  11        0.02        0.41      2.02 o
  -1  12  11        1.26        1.82      2.17 o
   0  12  11       15.44       20.62      3.76 o
  -6  13  11        0.37       -0.04      2.29 o
  -5  13  11        0.01       -0.47      2.41 o
  -4  13  11        0.12        2.57      2.71 o
  -3  13  11        0.76       -0.25      1.83 o
  -2  13  11       14.71       19.86      2.60 o
  -1  13  11        0.00        2.86      4.22 o
  -5  14  11        3.73        3.29      2.17 o
  -4  14  11        9.45       15.13      4.35 o
  -3  14  11        0.21        3.41      2.27 o
  -2  14  11       11.46       18.69      2.59 o
  -8   0  12        0.59       -2.77      2.77 o
  -7   0  12        1.21        2.98      3.35 o
  -6   0  12       83.11       89.08      6.98 o
  -5   0  12        8.58       10.49      3.56 o
  -4   0  12       13.04       10.49      3.66 o
  -3   0  12       15.79       24.41      4.70 o
  -2   0  12       16.00       15.78      4.59 o
  -1   0  12      102.05      114.09      9.27 o
   0   0  12       16.42       15.15      5.17 o
   1   0  12        0.01        2.37      4.46 o
   2   0  12       20.45       20.76      6.23 o
  -8   1  12        4.21        3.08      2.55 o
  -7   1  12        1.22        1.93      2.17 o
  -6   1  12        0.01        3.87      2.25 o
  -5   1  12        0.01       -0.30      4.31 o
  -4   1  12       12.33       11.73      3.64 o
  -3   1  12        2.34        0.55      2.31 o
  -2   1  12       15.15       19.62      3.30 o
  -1   1  12       20.73       29.23      5.56 o
   0   1  12        3.49        2.26      3.74 o
   1   1  12        1.39        0.90      2.98 o
  -8   2  12        3.57        3.82      3.29 o
  -7   2  12        0.01       -0.76      5.49 o
  -6   2  12       17.63       19.52      4.00 o
  -5   2  12       10.00        6.50      2.53 o
  -4   2  12        0.39        3.58      2.40 o
  -3   2  12        0.00       -1.99      1.99 o
  -2   2  12       14.08       16.15      3.28 o
  -1   2  12       11.97       18.23      3.51 o
   0   2  12        1.99        3.39      2.93 o
   1   2  12        2.48       -0.11      2.97 o
  -8   3  12        2.23        1.71      5.07 o
  -7   3  12        0.25        1.84      2.21 o
  -6   3  12        3.06        5.78      2.35 o
  -5   3  12        1.15        0.67      2.48 o
  -4   3  12       11.74       15.06      5.36 o
  -3   3  12        0.00       -0.01      2.27 o
  -2   3  12       45.67       57.11      4.76 o
  -1   3  12       26.78       26.24      3.79 o
   0   3  12        0.00        1.74      2.82 o
   1   3  12        0.94        3.12      3.05 o
  -8   4  12       10.24       11.44      2.69 o
  -7   4  12        0.33        0.68      3.27 o
  -6   4  12        9.21        7.39      2.53 o
  -5   4  12        9.96       14.86      2.91 o
  -4   4  12        6.43        4.71      2.56 o
  -3   4  12       10.57        7.23      3.85 o
  -2   4  12        0.12       -0.40      4.59 o
  -1   4  12        1.49        0.11      2.45 o
   0   4  12        0.19       -2.53      2.53 o
   1   4  12        6.88        8.47      3.48 o
  -8   5  12        0.00       -2.74      2.93 o
  -7   5  12        0.14        1.90      2.27 o
  -6   5  12        0.67        1.35      2.44 o
  -5   5  12        4.13       -1.28      4.19 o
  -4   5  12        2.69        6.18      3.20 o
  -3   5  12        0.64       -0.01      2.39 o
  -2   5  12       31.88       30.99      3.86 o
  -1   5  12        1.30        2.03      2.66 o
   0   5  12        6.26       14.01      3.65 o
   1   5  12        2.17        5.33      3.40 o
  -8   6  12        0.00       -0.14      2.24 o
  -7   6  12        8.19        6.14      2.47 o
  -6   6  12       19.49       24.08      3.18 o
  -5   6  12        0.24        2.40      2.44 o
  -4   6  12        3.08        6.01      2.47 o
  -3   6  12        0.36        0.31      4.61 o
  -2   6  12        2.97        3.17      2.59 o
  -1   6  12        0.56       -1.43      2.54 o
   0   6  12        1.46       -1.26      3.08 o
   1   6  12        0.20       -2.40      2.89 o
  -7   7  12        2.64        4.05      2.47 o
  -6   7  12        4.85        3.98      2.52 o
  -5   7  12        0.33       -0.53      2.16 o
  -4   7  12        5.80        6.65      2.78 o
  -3   7  12        1.64        1.38      2.49 o
  -2   7  12        0.18        0.53      2.48 o
  -1   7  12       13.15       20.13      3.74 o
   0   7  12        2.67        1.47      3.11 o
   1   7  12        1.52        2.21      3.41 o
  -7   8  12        6.60        5.01      2.63 o
  -6   8  12        0.68        3.08      2.50 o
  -5   8  12        4.12        5.16      2.67 o
  -4   8  12        0.83        1.71      2.42 o
  -3   8  12        3.43        5.73      2.71 o
  -2   8  12        0.22       -0.84      2.54 o
  -1   8  12        0.46        1.45      3.20 o
   0   8  12        1.95        0.32      2.27 o
  -7   9  12        9.95       13.36      2.99 o
  -6   9  12        0.76        3.86      2.68 o
  -5   9  12        1.84        0.72      4.67 o
  -4   9  12        2.14        5.61      3.41 o
  -3   9  12        2.30        0.49      4.96 o
  -2   9  12        3.53        7.64      2.93 o
  -1   9  12        4.63        8.26      3.29 o
   0   9  12        2.25        0.61      2.38 o
  -6  10  12        0.07        5.73      2.71 o
  -5  10  12       12.41       17.03      3.24 o
  -4  10  12        0.54       -1.08      2.42 o
  -3  10  12        1.58        0.91      4.14 o
  -2  10  12        0.38       -0.96      2.51 o
  -1  10  12        0.03        3.28      3.01 o
  -5  11  12        0.05       -2.61      2.61 o
  -4  11  12        5.77        4.79      2.86 o
  -3  11  12       32.37       46.80      4.58 o
  -2  11  12        0.02        0.51      2.70 o
  -4  12  12        0.03       -1.78      2.55 o
  -3  12  12        0.69        5.41      3.11 o
  -7   1  13        8.61        9.00      5.44 o
  -6   1  13        0.31        2.78      2.50 o
  -5   1  13        0.21       -2.09      2.09 o
  -4   1  13       15.93       24.37      4.35 o
  -3   1  13        0.71       -0.98      3.16 o
  -2   1  13       34.40       40.80      4.51 o
  -1   1  13       32.67       34.08      4.53 o
   0   1  13        7.67        9.85      3.61 o
  -7   2  13        8.20       15.67      3.61 o
  -6   2  13        2.39        0.37      2.44 o
  -5   2  13        1.84        5.47      2.62 o
  -4   2  13       12.64       14.76      3.18 o
  -3   2  13        1.56        8.92      4.68 o
  -2   2  13        2.43       -0.08      2.72 o
  -1   2  13        7.62        9.59      4.68 o
   0   2  13        2.46        4.27      3.30 o
  -7   3  13        0.50        0.98      5.03 o
  -6   3  13        0.00        1.22      2.50 o
  -5   3  13        2.25        2.21      2.67 o
  -4   3  13        0.03        1.83      2.57 o
  -3   3  13        7.06        4.48      2.96 o
  -2   3  13        8.16        7.52      3.31 o
  -1   3  13        1.81        2.38      5.15 o
  -7   4  13        5.09        9.24      2.89 o
  -6   4  13        7.69       10.67      3.97 o
  -5   4  13        0.98        0.47      2.55 o
  -4   4  13        0.76       -2.35      2.35 o
  -3   4  13        1.08       -0.62      2.37 o
  -2   4  13        2.88       -2.69      2.69 o
  -1   4  13        0.04       -0.18      3.10 o
  -7   5  13       10.93       12.21      3.48 o
  -6   5  13        0.01        2.03      2.56 o
  -5   5  13       19.47       25.34      6.66 o
  -4   5  13        3.94        3.80      2.91 o
  -3   5  13        0.46        1.18      2.75 o
  -2   5  13        0.00       -2.41      2.71 o
  -1   5  13        4.94        6.45      3.30 o
  -6   6  13        2.98        4.27      2.92 o
  -5   6  13        0.13       -0.23      3.27 o
  -4   6  13        1.85        1.26      5.78 o
  -3   6  13        3.94        0.55      2.71 o
  -2   6  13        0.28        4.17      3.09 o
  -1   6  13        1.60       -0.88      3.11 o
  -6   7  13        0.20        1.11      2.66 o
  -5   7  13        2.45        0.95      2.68 o
  -4   7  13       14.12       21.02      3.59 o
  -3   7  13        0.02       -2.29      2.54 o
  -2   7  13        0.02        0.03      2.78 o
  -5   8  13        0.65       -1.95      2.59 o
  -4   8  13        1.41       -2.52      2.52 o
  -3   8  13        1.52        2.07      2.87 o
 
